# Supplementary material for: N′-(2,4-Dichloro­benzyl­idene)-2-methyl­benzohydrazide
Source: Acta Crystallogr Sect E Struct Rep Online. 2010 Nov 6;66(Pt 12):o3063. doi: 10.1107/S1600536810043710 (PMC3011553; doi:10.1107/S1600536810043710)
Supplement: Supplementary file 2 [file e-66-o3063-Isup2.hkl]

# 
# h,k,l, Fc-squared, Fo-squared, sigma(Fo-squared) and status flag 
# 
data_I
_shelx_title ' P21c in P2(1)/c' 
_shelx_refln_list_code          4 
_shelx_F_calc_maximum      302.24 
_exptl_crystal_F_000       632.00 
_reflns_d_resolution_high  0.7828 
 
loop_ 
 _symmetry_equiv_pos_as_xyz 
 'x, y, z' 
 '-x, y+1/2, -z+1/2' 
 '-x, -y, -z' 
 'x, -y-1/2, z-1/2' 
 
_cell_length_a     7.5630 
_cell_length_b    25.7290 
_cell_length_c     8.1740 
_cell_angle_alpha  90.000 
_cell_angle_beta  115.771 
_cell_angle_gamma  90.000 
 
_shelx_F_squared_multiplier     1.000 
 
loop_ 
 _refln_index_h 
 _refln_index_k 
 _refln_index_l 
 _refln_F_squared_calc 
 _refln_F_squared_meas 
 _refln_F_squared_sigma 
 _refln_observed_status 
   1   0   0      668.97      708.39     23.18 o 
   2   0   0     2165.19     1924.87    217.06 o 
   3   0   0        3.98        1.75      5.82 o 
   4   0   0      635.34      648.46     25.96 o 
   5   0   0      333.68      382.48     41.32 o 
   6   0   0       66.56       74.08     27.72 o 
   7   0   0       48.00       42.20     26.71 o 
   8   0   0       27.54       29.35     28.22 o 
   1   1   0        5.55        9.53      2.78 o 
   2   1   0     3169.19     3029.94    126.18 o 
   3   1   0        5.28        4.41      4.07 o 
   4   1   0        3.83        6.30      4.61 o 
   5   1   0       19.94       37.73     10.79 o 
   6   1   0      154.16      146.71     28.16 o 
   7   1   0      391.35      381.78     39.64 o 
   8   1   0       39.96       42.94     22.70 o 
   1   2   0     5598.39     5789.29    149.14 o 
   2   2   0     4311.22     4254.66    128.67 o 
   3   2   0      207.52      202.55      9.42 o 
   4   2   0      208.39      200.95     11.06 o 
   5   2   0        5.91        4.96      7.05 o 
   6   2   0       35.41       51.26     17.15 o 
   7   2   0       73.63       79.48     23.15 o 
   8   2   0       19.63       10.04     17.51 o 
   1   3   0      152.19      177.19     12.24 o 
   2   3   0        8.74       13.52      4.17 o 
   3   3   0      190.73      205.88      9.77 o 
   4   3   0      137.03      119.15      9.48 o 
   5   3   0      296.96      269.53     18.60 o 
   6   3   0       24.73       33.14     16.50 o 
   7   3   0      217.60      269.45     34.34 o 
   8   3   0       76.97       86.87     26.20 o 
   1   4   0     2902.60     2848.96     61.67 o 
   2   4   0     1170.50     1195.42     43.55 o 
   3   4   0      232.56      238.61     10.78 o 
   4   4   0     1516.69     1534.12     51.83 o 
   5   4   0       47.19       54.46     10.75 o 
   6   4   0       73.91       82.76     19.83 o 
   7   4   0      158.42      181.45     29.72 o 
   8   4   0        0.39        7.03     16.65 o 
   1   5   0     1454.43     1449.00     36.70 o 
   2   5   0     3072.19     3107.83     74.87 o 
   3   5   0     2454.35     2426.14     92.28 o 
   4   5   0      256.24      244.93     14.61 o 
   5   5   0      414.75      397.27     20.44 o 
   6   5   0      113.47       96.84     21.49 o 
   7   5   0       76.43       95.17     24.17 o 
   8   5   0       55.70       45.16     21.67 o 
   0   6   0      157.52      163.77     12.85 o 
   1   6   0     1132.31     1091.44     27.72 o 
   2   6   0       41.96       27.98      6.26 o 
   3   6   0       98.08      104.13      8.57 o 
   4   6   0      221.02      210.83     12.51 o 
   5   6   0      264.10      261.67     17.88 o 
   6   6   0        2.77       -7.36     11.12 o 
   7   6   0       18.06       21.28     16.90 o 
   8   6   0       94.10       82.52     25.70 o 
   1   7   0       23.04       39.65      6.47 o 
   2   7   0      115.89      106.60      9.80 o 
   3   7   0        2.22       -4.23      5.00 o 
   4   7   0     2091.29     2151.82     64.47 o 
   5   7   0        0.09        0.28      7.62 o 
   6   7   0      133.66      147.42     25.20 o 
   7   7   0      142.17      161.26     28.30 o 
   8   7   0       17.52       35.78     22.18 o 
   0   8   0     3851.07     3542.95     57.20 o 
   1   8   0      479.50      527.40     23.39 o 
   2   8   0        1.47       -4.26      4.76 o 
   3   8   0      731.49      688.64     42.86 o 
   4   8   0      391.80      376.13     35.76 o 
   5   8   0      774.45      702.66     40.25 o 
   6   8   0       74.32       69.99     19.65 o 
   7   8   0        3.65        3.35     14.34 o 
   8   8   0        0.29       12.53     17.70 o 
   1   9   0      870.70      865.26     20.79 o 
   2   9   0       45.39       41.27      8.12 o 
   3   9   0      820.14      804.30     54.24 o 
   4   9   0      550.22      568.96     35.39 o 
   5   9   0      166.95      153.25     17.07 o 
   6   9   0        0.07       11.10     13.63 o 
   7   9   0        0.75       -1.59     14.99 o 
   8   9   0       58.65       75.68     25.40 o 
   0  10   0      274.82      243.90     18.65 o 
   1  10   0     1395.39     1556.13     83.76 o 
   2  10   0      366.55      364.38     17.38 o 
   3  10   0     1833.72     1788.86     38.50 o 
   4  10   0       71.93       79.73     12.49 o 
   5  10   0       49.70       54.72     12.63 o 
   6  10   0        1.89       -5.52     12.20 o 
   7  10   0       29.85       29.67     17.75 o 
   8  10   0       17.96        4.58     17.74 o 
   1  11   0     7209.30     7318.13    248.73 o 
   2  11   0        6.98        7.12      5.98 o 
   3  11   0      786.45      779.23     26.56 o 
   4  11   0       11.54       10.56      8.07 o 
   5  11   0      212.04      222.92     20.53 o 
   6  11   0       24.07       52.11     18.83 o 
   7  11   0       64.44       60.38     36.28 o 
   8  11   0       20.02       24.05     20.00 o 
   0  12   0     3103.44     2927.66     63.49 o 
   1  12   0        0.01        0.21      5.78 o 
   2  12   0      479.21      444.99     19.45 o 
   3  12   0       10.65        9.56      7.19 o 
   4  12   0      193.18      198.46     17.70 o 
   5  12   0      162.83      159.67     18.27 o 
   6  12   0        4.61       18.42     15.87 o 
   7  12   0       31.96       43.48     20.74 o 
   8  12   0        2.56       17.79     18.92 o 
   1  13   0     1537.84     1462.50     64.91 o 
   2  13   0       78.67       66.12     10.60 o 
   3  13   0     1194.61     1164.53     38.77 o 
   4  13   0      319.11      330.28     21.11 o 
   5  13   0       54.62       59.96     13.98 o 
   6  13   0        1.59       10.44     14.58 o 
   7  13   0       71.24       54.09     20.98 o 
   1  14   0      435.75      503.30     31.56 o 
   2  14   0       92.74      106.31     12.25 o 
   3  14   0        5.81        1.03      7.06 o 
   4  14   0       38.62       51.23     12.37 o 
   5  14   0      213.78      193.97     20.25 o 
   6  14   0      230.61      228.71     30.78 o 
   7  14   0        0.86       27.80     19.06 o 
   1  15   0      171.56      136.03     13.01 o 
   2  15   0      333.37      385.90     32.13 o 
   3  15   0      430.15      440.68     22.85 o 
   4  15   0       39.53       41.52     12.05 o 
   5  15   0      237.42      249.89     22.80 o 
   6  15   0       21.70       32.94     17.58 o 
   7  15   0        0.79        3.41     16.19 o 
   0  16   0      392.57      435.14     31.12 o 
   1  16   0       74.13       78.54     11.26 o 
   2  16   0      381.62      386.87     22.63 o 
   3  16   0        2.54        3.34      8.04 o 
   4  16   0     1068.60     1085.40     48.09 o 
   5  16   0       17.41       53.24     17.64 o 
   6  16   0        2.72        4.58     14.49 o 
   7  16   0       11.64       15.68     19.11 o 
   1  17   0      460.57      496.90     21.48 o 
   2  17   0        0.12       -2.59      7.15 o 
   3  17   0       18.69       18.03      9.79 o 
   4  17   0      374.42      388.10     25.05 o 
   5  17   0       13.03       13.49     14.08 o 
   6  17   0       12.47        7.29     15.62 o 
   7  17   0        0.65        5.94     17.15 o 
   0  18   0       87.74       76.34     18.90 o 
   1  18   0        2.01       11.07      7.84 o 
   2  18   0      168.07      182.94     16.64 o 
   3  18   0     1571.42     1591.91     47.09 o 
   4  18   0       25.72       35.01     12.80 o 
   5  18   0      266.47      266.53     30.87 o 
   6  18   0        8.48       21.15     17.21 o 
   7  18   0        6.62       47.24     30.74 o 
   1  19   0        0.03        3.48      7.95 o 
   2  19   0       41.67       50.53     11.65 o 
   3  19   0      955.37      929.14     34.56 o 
   4  19   0      205.07      208.93     35.46 o 
   5  19   0        0.20       24.31     22.68 o 
   6  19   0       18.70       35.53     27.72 o 
   7  19   0        0.52       26.33     28.60 o 
   1  20   0      216.29      235.96     37.04 o 
   2  20   0      355.30      396.46     43.97 o 
   3  20   0      299.34      301.09     41.07 o 
   4  20   0      100.14       96.63     28.22 o 
   5  20   0       62.81       91.21     30.61 o 
   1  21   0      175.82      210.77     38.80 o 
   2  21   0      297.69      273.63     39.94 o 
   3  21   0       85.99       96.12     27.97 o 
   4  21   0        6.01       22.55     21.16 o 
   1  22   0        1.60       -3.53     18.65 o 
   2  22   0       15.28       34.77     22.68 o 
   3  22   0        2.68        5.04     16.00 o 
   4  22   0      209.08      267.33     42.71 o 
   1  23   0      270.56      246.29     42.96 o 
   2  23   0        0.23        8.44     18.65 o 
   3  23   0       57.18       50.39     25.83 o 
   4  23   0       25.49       33.38     24.44 o 
   1  24   0        7.42       15.37     22.05 o 
   2  24   0       25.15       55.18     26.83 o 
   3  24   0       12.07       50.52     27.59 o 
   4  24   0       10.59       13.35     22.05 o 
   1  25   0      412.69      404.78     55.05 o 
   2  25   0        2.29       18.77     20.91 o 
   3  25   0       22.23       42.20     25.32 o 
   4  25   0       47.01       58.45     30.11 o 
   1  26   0      140.96      151.18     39.68 o 
   2  26   0      176.35      236.34     43.84 o 
   3  26   0       13.69       15.50     23.31 o 
   4  26   0        1.03        7.68     21.04 o 
   1  27   0       48.76       69.54     33.01 o 
   2  27   0       22.91       43.34     26.96 o 
   3  27   0       11.26       10.20     21.29 o 
   4  27   0        2.99       24.57     26.46 o 
   0  28   0       13.60       14.36     29.35 o 
   1  28   0        0.09        1.51     23.56 o 
   2  28   0       12.29       18.02     24.19 o 
   3  28   0        2.76       16.76     23.31 o 
   4  28   0        2.48       19.78     25.95 o 
   1  29   0        6.13       17.64     26.71 o 
   2  29   0        2.72       16.63     24.94 o 
   3  29   0        0.07       18.39     26.58 o 
   4  29   0        0.65        8.19     27.72 o 
   0  30   0       39.81       56.06     37.79 o 
   1  30   0        0.00        6.30     24.69 o 
   2  30   0        3.96        9.32     23.94 o 
   3  30   0       38.61       46.11     31.37 o 
   1  31   0        8.21        6.93     26.96 o 
   2  31   0       36.96       73.07     38.05 o 
   0  32   0       32.55       22.42     33.13 o 
   1  32   0       20.57       16.78     25.20 o 
  -9   1   1      285.60      250.20     39.48 o 
  -8   1   1       54.69       46.47     22.25 o 
  -7   1   1      169.45      169.77     27.62 o 
  -6   1   1      181.30      189.55     25.64 o 
  -5   1   1      369.61      346.99     17.35 o 
  -4   1   1        5.13        6.45      5.50 o 
  -3   1   1      519.55      521.96     15.70 o 
  -2   1   1     4802.74     5141.01     78.23 o 
  -1   1   1      849.55      886.08     21.79 o 
   0   1   1     1072.75      953.26     19.71 o 
   1   1   1      867.67      798.03     49.28 o 
   2   1   1      911.55      859.77     39.70 o 
   3   1   1     1578.63     1550.32     66.06 o 
   4   1   1     2362.04     2193.64    112.82 o 
   5   1   1       30.22       22.91     11.24 o 
   6   1   1      600.44      609.69     42.39 o 
   7   1   1      469.56      405.93     42.25 o 
   8   1   1        0.06       10.22     17.97 o 
  -9   2   1        3.57       24.92     24.94 o 
  -8   2   1        6.06        7.44     16.94 o 
  -7   2   1        7.76        4.69     14.52 o 
  -6   2   1       63.16       38.72     15.67 o 
  -5   2   1       78.72       70.06     10.50 o 
  -4   2   1      254.19      244.07     11.02 o 
  -3   2   1      664.22      653.26     17.48 o 
  -2   2   1    21573.91    23089.51    498.93 o 
  -1   2   1     1703.04     1656.26     26.41 o 
   0   2   1     2713.18     2599.93     98.25 o 
   1   2   1     1675.96     1585.99     79.93 o 
   2   2   1     1285.84     1152.00     71.63 o 
   3   2   1       20.21       25.96      7.72 o 
   4   2   1      257.66      273.54     16.61 o 
   5   2   1      236.54      255.48     26.13 o 
   6   2   1        3.32       12.32     15.34 o 
   7   2   1       42.50       47.11     20.54 o 
   8   2   1        1.57        6.05     19.72 o 
  -9   3   1        4.62       17.62     22.18 o 
  -8   3   1       59.48       62.57     23.60 o 
  -7   3   1       33.03       39.82     18.38 o 
  -6   3   1       14.51       14.57     13.54 o 
  -5   3   1      627.75      618.88     23.09 o 
  -4   3   1        7.19        5.52      4.61 o 
  -3   3   1        1.79       -0.58      3.77 o 
  -2   3   1    19450.87    19999.09    440.19 o 
  -1   3   1      261.89      270.73     12.85 o 
   0   3   1     9043.61     8641.54    408.79 o 
   1   3   1     1410.61     1391.82     54.30 o 
   2   3   1     3298.54     3169.73     83.48 o 
   3   3   1       26.92       28.53      7.27 o 
   4   3   1      191.25      170.97     14.13 o 
   5   3   1       39.55       44.20     11.22 o 
   6   3   1      483.46      520.06     32.44 o 
   7   3   1       70.65       79.30     24.24 o 
   8   3   1       37.74       39.06     21.94 o 
  -8   4   1       55.66       78.60     23.39 o 
  -7   4   1       12.89       13.03     14.50 o 
  -6   4   1       26.04       18.14     14.43 o 
  -5   4   1      105.35       93.52     12.04 o 
  -4   4   1      751.22      689.57     31.56 o 
  -3   4   1      429.40      399.60     19.20 o 
  -2   4   1     2469.83     2475.48     26.88 o 
  -1   4   1    15695.93    16094.88    465.18 o 
   0   4   1      204.96      217.56     13.57 o 
   1   4   1      274.11      279.11     11.04 o 
   2   4   1       53.67       46.22      7.04 o 
   3   4   1      776.43      812.17     34.55 o 
   4   4   1        4.02        8.10      6.96 o 
   5   4   1       46.58       53.37     11.87 o 
   6   4   1      165.97      164.96     22.29 o 
   7   4   1       12.03       12.00     16.78 o 
   8   4   1        3.62        8.39     19.71 o 
  -8   5   1        2.75       18.30     16.60 o 
  -7   5   1       32.63       38.81     17.69 o 
  -6   5   1       57.03       57.94     17.67 o 
  -5   5   1      223.38      231.49     18.47 o 
  -4   5   1     1039.62      995.71     57.05 o 
  -3   5   1     1095.65     1071.06     21.22 o 
  -2   5   1      748.09      821.39     16.27 o 
  -1   5   1      971.84     1065.83     49.26 o 
   0   5   1     1179.84     1124.33     34.83 o 
   1   5   1      227.01      235.28     13.07 o 
   2   5   1      603.43      626.71     18.36 o 
   3   5   1     1687.21     1869.29     86.68 o 
   4   5   1       27.30       26.15      8.52 o 
   5   5   1       63.14       59.02     12.22 o 
   6   5   1       30.60       22.23     14.78 o 
   7   5   1        0.10      -14.96     14.11 o 
   8   5   1       24.02       25.64     31.94 o 
  -8   6   1        2.28       29.18     18.43 o 
  -7   6   1       79.57       87.54     22.27 o 
  -6   6   1       84.11       86.90     20.21 o 
  -5   6   1      290.57      283.70     20.21 o 
  -4   6   1      747.24      708.54     33.80 o 
  -3   6   1     4277.46     4233.72    130.70 o 
  -2   6   1       83.33       85.25      7.25 o 
  -1   6   1     6506.39     6628.31    348.21 o 
   0   6   1     1780.00     1587.19     53.42 o 
   1   6   1     1983.29     1973.92     54.75 o 
   2   6   1     3958.10     4082.31    113.68 o 
   3   6   1      189.23      199.97     16.97 o 
   4   6   1       66.33       66.78     11.14 o 
   5   6   1       19.22       19.00      9.54 o 
   6   6   1       21.73       23.31     14.91 o 
   7   6   1       56.12       38.73     20.38 o 
   8   6   1       13.27       12.51     18.74 o 
  -8   7   1        2.24        4.91     16.13 o 
  -7   7   1       11.29       15.41     14.54 o 
  -6   7   1       44.19       49.40     17.73 o 
  -5   7   1       81.74       82.13     13.38 o 
  -4   7   1      994.85      940.04     50.36 o 
  -3   7   1      354.48      364.41     17.53 o 
  -2   7   1     4286.08     4420.10     39.53 o 
  -1   7   1     2500.44     2561.14    127.24 o 
   0   7   1     1365.39     1327.01     49.76 o 
   1   7   1      390.64      347.52     16.97 o 
   2   7   1     3718.02     3838.06     87.48 o 
   3   7   1     1078.63     1059.45     34.04 o 
   4   7   1       67.76       66.71     11.02 o 
   5   7   1       14.28       12.62      9.87 o 
   6   7   1        7.30       -0.49     15.91 o 
   7   7   1        6.42       25.11     18.50 o 
   8   7   1        6.24       24.04     20.84 o 
  -8   8   1       25.14       38.38     20.05 o 
  -7   8   1       23.66       18.14     15.41 o 
  -6   8   1       30.71        9.24     12.93 o 
  -5   8   1     2161.48     2215.04     58.78 o 
  -4   8   1       88.50       97.72     10.10 o 
  -3   8   1      435.96      421.23     15.41 o 
  -2   8   1      202.67      223.89     10.83 o 
  -1   8   1    10726.70    10292.56     87.30 o 
   0   8   1      608.87      608.85     27.37 o 
   1   8   1      500.50      520.84     21.51 o 
   2   8   1      259.26      275.93     14.17 o 
   3   8   1     3291.00     3314.70    120.90 o 
   4   8   1       11.18        9.99      7.61 o 
   5   8   1      102.19       96.98     14.85 o 
   6   8   1       37.65       30.65     18.73 o 
   7   8   1       64.95       75.14     24.49 o 
  -8   9   1        1.30        7.05     16.92 o 
  -7   9   1        0.58       11.67     14.91 o 
  -6   9   1       32.55       25.30     15.30 o 
  -5   9   1       76.82      115.11     15.26 o 
  -4   9   1       73.05       74.38      9.73 o 
  -3   9   1      274.89      293.32     13.67 o 
  -2   9   1      368.27      371.66     13.43 o 
  -1   9   1     1279.46     1204.76     40.57 o 
   0   9   1      161.55      174.08      9.90 o 
   1   9   1     1010.68     1049.64     54.81 o 
   2   9   1     1000.71     1114.59     58.64 o 
   3   9   1      390.11      394.54     18.91 o 
   4   9   1      152.07      150.26     14.97 o 
   5   9   1        1.66        5.40      9.42 o 
   6   9   1      143.01      154.55     24.97 o 
   7   9   1        4.28        9.89     16.08 o 
  -8  10   1       26.63       51.55     22.89 o 
  -7  10   1        1.78        0.95     13.16 o 
  -6  10   1       45.57       41.69     16.78 o 
  -5  10   1        3.78       -1.34      8.34 o 
  -4  10   1       51.02       56.24      9.13 o 
  -3  10   1       50.36       59.90      8.16 o 
  -2  10   1       44.09       55.17      8.31 o 
  -1  10   1      580.66      549.05     17.66 o 
   0  10   1        0.74        5.60      4.92 o 
   1  10   1      860.89      849.85     38.66 o 
   2  10   1      190.58      189.09     14.99 o 
   3  10   1      144.95      139.03     14.25 o 
   4  10   1       80.38       88.81     12.66 o 
   5  10   1      191.54      196.18     18.86 o 
   6  10   1       16.81       11.53     15.07 o 
   7  10   1       23.49       22.05     19.10 o 
  -8  11   1       75.62       95.07     26.82 o 
  -7  11   1       24.67       23.51     17.45 o 
  -6  11   1       14.27       10.85     13.70 o 
  -5  11   1       36.57       37.16     15.16 o 
  -4  11   1        8.72        2.65      5.96 o 
  -3  11   1       29.97       41.37      8.76 o 
  -2  11   1       51.42       51.68      9.90 o 
  -1  11   1       10.31       11.30      5.91 o 
   0  11   1      435.78      424.65     48.25 o 
   1  11   1     1383.10     1382.84     45.03 o 
   2  11   1     1129.83     1131.29     54.48 o 
   3  11   1       29.95       29.54      9.28 o 
   4  11   1       33.72       40.77     11.53 o 
   5  11   1        7.83        6.39      9.77 o 
   6  11   1      335.60      341.97     36.34 o 
   7  11   1        0.03        6.37     17.51 o 
  -8  12   1       67.93       67.06     24.41 o 
  -7  12   1       35.09       46.01     19.88 o 
  -6  12   1      276.49      273.29     31.05 o 
  -5  12   1        6.25        5.41     11.74 o 
  -4  12   1      278.71      290.71     24.57 o 
  -3  12   1      179.02      201.01     16.11 o 
  -2  12   1        9.55        6.30      7.40 o 
  -1  12   1     3698.48     3976.28    144.94 o 
   0  12   1      327.27      335.63     17.96 o 
   1  12   1      816.40      831.14     43.69 o 
   2  12   1      928.86      958.37     37.57 o 
   3  12   1      921.84      942.86     73.73 o 
   4  12   1      134.83      136.71     16.58 o 
   5  12   1      242.41      232.79     33.82 o 
   6  12   1      114.27      110.69     27.27 o 
   7  12   1       88.64       88.14     25.52 o 
  -8  13   1        0.41        5.07     16.34 o 
  -7  13   1        0.01       11.06     15.47 o 
  -6  13   1        0.73       17.95     15.41 o 
  -5  13   1       15.16       28.55     18.08 o 
  -4  13   1      171.63      165.97     15.79 o 
  -3  13   1      493.06      474.73     21.03 o 
  -2  13   1       54.91       60.48     11.40 o 
  -1  13   1       21.76       19.15      7.17 o 
   0  13   1      658.73      692.50     73.64 o 
   1  13   1       79.76       78.70     10.05 o 
   2  13   1      210.80      219.50     15.99 o 
   3  13   1      198.90      210.58     21.34 o 
   4  13   1      158.24      169.12     17.89 o 
   5  13   1       32.16       35.23     13.22 o 
   6  13   1        0.28       -9.24     13.02 o 
   7  13   1        0.01        1.96     17.05 o 
  -8  14   1        2.44       15.63     19.73 o 
  -7  14   1        0.68        4.55     15.56 o 
  -6  14   1      162.31      194.09     28.25 o 
  -5  14   1        5.86       -5.93     11.77 o 
  -4  14   1      325.48      313.97     20.76 o 
  -3  14   1        0.25       -1.16      6.75 o 
  -2  14   1      229.13      265.99     18.63 o 
  -1  14   1      362.99      364.31     17.78 o 
   0  14   1      129.97      111.93     10.69 o 
   1  14   1      239.85      271.12     16.96 o 
   2  14   1      413.92      458.94     32.87 o 
   3  14   1      324.10      336.50     23.87 o 
   4  14   1      477.45      440.57     38.39 o 
   5  14   1      209.15      215.77     22.53 o 
   6  14   1       16.13       24.16     17.54 o 
   7  14   1       78.83       87.07     26.16 o 
  -8  15   1        0.07       12.52     18.26 o 
  -7  15   1        0.96        3.60     22.49 o 
  -6  15   1        0.84       -3.13     12.53 o 
  -5  15   1      397.72      400.84     31.90 o 
  -4  15   1       74.37       73.17     12.99 o 
  -3  15   1        6.28        1.12      7.16 o 
  -2  15   1     1107.55     1118.32     84.41 o 
  -1  15   1      361.97      364.98     33.20 o 
   0  15   1      162.07      183.40     13.31 o 
   1  15   1        0.12        0.03      5.94 o 
   2  15   1      389.64      396.36     26.91 o 
   3  15   1       28.86       36.04     11.21 o 
   4  15   1       69.22       82.75     14.96 o 
   5  15   1       17.21       30.58     12.62 o 
   6  15   1        8.58       30.67     18.15 o 
   7  15   1        0.48       14.15     18.43 o 
  -7  16   1        7.13       34.14     28.22 o 
  -6  16   1       61.24       68.56     21.06 o 
  -5  16   1      340.36      363.57     32.92 o 
  -4  16   1       46.99       49.04     12.15 o 
  -3  16   1        0.01       -7.57      7.14 o 
  -2  16   1       51.88       57.70     10.41 o 
  -1  16   1       65.96       54.22     10.40 o 
   0  16   1      669.77      709.93     35.89 o 
   1  16   1      287.89      281.95     17.01 o 
   2  16   1      628.92      646.68     47.57 o 
   3  16   1        7.70       -1.50      7.97 o 
   4  16   1      272.00      292.22     23.03 o 
   5  16   1        1.17       14.79     11.14 o 
   6  16   1        0.28       11.47     15.50 o 
   7  16   1        1.79       28.83     19.46 o 
  -7  17   1       22.46       37.67     29.23 o 
  -6  17   1       94.54      118.93     36.91 o 
  -5  17   1      102.37      137.82     36.28 o 
  -4  17   1      422.20      424.88     53.10 o 
  -3  17   1       53.88       89.87     17.53 o 
  -2  17   1      817.31      826.67     37.77 o 
  -1  17   1      123.40      128.75     25.07 o 
   0  17   1      802.91      737.36     44.72 o 
   1  17   1     1726.92     1694.06     68.16 o 
   2  17   1        1.09        7.19      8.27 o 
   3  17   1       12.16        5.89      9.62 o 
   4  17   1      105.48      114.67     17.47 o 
   5  17   1        0.06        4.88     10.37 o 
   6  17   1        0.00       10.89     16.31 o 
  -7  18   1       30.62       43.46     30.24 o 
  -6  18   1      116.14       78.61     32.88 o 
  -5  18   1       52.69       45.86     27.34 o 
  -4  18   1      212.53      226.78     25.95 o 
  -3  18   1        1.60       -8.04     10.98 o 
  -2  18   1        0.14       10.97     13.09 o 
  -1  18   1       10.32       14.99     16.25 o 
   0  18   1       34.78       36.50     12.32 o 
   1  18   1       19.17       10.20      9.98 o 
   2  18   1      533.68      503.11     31.47 o 
   3  18   1      189.77      190.72     28.47 o 
   4  18   1      151.61      171.52     24.77 o 
   5  18   1       28.90       45.47     18.15 o 
   6  18   1       22.83       15.75     25.95 o 
  -7  19   1        8.91       28.09     26.58 o 
  -6  19   1      345.19      355.89     53.67 o 
  -5  19   1      333.50      353.88     52.03 o 
  -4  19   1      855.54      901.44     93.04 o 
  -3  19   1        4.75        2.19     12.64 o 
  -2  19   1      436.88      475.04     31.91 o 
  -1  19   1       95.55       81.38     23.81 o 
   0  19   1      664.54      677.24     35.10 o 
   1  19   1      292.97      317.56     26.46 o 
   2  19   1      636.01      644.00     52.91 o 
   3  19   1      924.23      915.75     45.20 o 
   4  19   1      252.54      263.41     29.88 o 
   5  19   1       23.37       18.41     16.52 o 
   6  19   1        1.70        6.80     22.68 o 
  -7  20   1        0.27       41.20     28.47 o 
  -6  20   1       26.18       46.61     29.98 o 
  -5  20   1        1.46        9.57     24.31 o 
  -4  20   1       87.69       88.47     19.89 o 
  -3  20   1        2.14        6.91     13.06 o 
  -2  20   1        0.10       -8.42     12.79 o 
  -1  20   1       92.74      105.45     25.32 o 
   0  20   1       16.85       14.08     11.85 o 
   1  20   1       57.87       47.33     14.99 o 
   2  20   1      494.29      483.60     33.23 o 
   3  20   1      258.30      247.23     27.53 o 
   4  20   1       50.52       42.74     17.95 o 
   5  20   1        1.56        0.10     14.78 o 
   6  20   1        0.09        8.94     24.06 o 
  -7  21   1        7.02       13.23     27.09 o 
  -6  21   1        0.53        9.57     24.19 o 
  -5  21   1       16.95       15.75     25.20 o 
  -4  21   1       26.79       24.13     16.32 o 
  -3  21   1      119.25      156.85     33.13 o 
  -2  21   1      287.49      301.14     29.35 o 
  -1  21   1      154.50      155.71     30.24 o 
   0  21   1       82.62       64.12     25.70 o 
   1  21   1      200.85      195.05     23.68 o 
   2  21   1       18.24       21.81     13.54 o 
   3  21   1       66.40       97.89     24.88 o 
   4  21   1        0.10        6.83     13.25 o 
  -6  22   1       49.37       82.90     35.90 o 
  -5  22   1        3.41        1.26     23.31 o 
  -4  22   1       30.99       49.71     18.35 o 
  -3  22   1       12.59       14.23     14.89 o 
  -2  22   1        1.86       -9.71     13.52 o 
   0  22   1      113.22      125.73     32.88 o 
   1  22   1      466.85      432.49     49.64 o 
   2  22   1       77.48       88.94     28.98 o 
   3  22   1       63.04       68.28     29.23 o 
   4  22   1       35.77       62.36     28.60 o 
  -4  23   1        5.89       34.39     22.93 o 
  -3  23   1       59.92       64.25     26.83 o 
  -2  23   1      212.43      179.14     37.54 o 
   1  23   1        0.11        8.06     17.64 o 
   2  23   1        0.01        1.39     17.89 o 
   3  23   1        5.36       -7.43     17.89 o 
   4  23   1        1.83       16.13     21.92 o 
  -4  24   1       39.59       24.82     23.56 o 
  -3  24   1       94.54      102.30     31.12 o 
  -2  24   1       14.00      -10.58     20.79 o 
   0  24   1       18.01       21.79     23.43 o 
   1  24   1       67.41       48.38     24.44 o 
   2  24   1      137.20      133.29     35.53 o 
   3  24   1       21.85       16.50     20.41 o 
   4  24   1       41.88       43.09     28.09 o 
  -4  25   1       35.19       39.43     25.83 o 
  -3  25   1        0.38       -5.54     18.52 o 
  -2  25   1       33.76       34.77     27.21 o 
  -1  25   1        3.12       -0.25     22.80 o 
   0  25   1       54.18       31.37     25.57 o 
   1  25   1       70.21       75.34     28.98 o 
   2  25   1        5.58       31.37     24.44 o 
   3  25   1      113.80      120.19     36.41 o 
   4  25   1       61.26      109.35     36.41 o 
  -4  26   1       40.68       46.74     27.46 o 
  -3  26   1        3.68       17.39     23.18 o 
  -2  26   1       11.79        8.69     22.80 o 
  -1  26   1        5.16       -4.16     21.29 o 
   0  26   1        0.91       -5.80     22.05 o 
   1  26   1       23.08       24.94     24.31 o 
   2  26   1       22.22       72.06     31.37 o 
   3  26   1       69.89       86.30     34.14 o 
   4  26   1        0.32        9.70     24.94 o 
  -3  27   1        0.56       10.71     22.05 o 
  -2  27   1       80.61       41.70     32.38 o 
  -1  27   1       38.13       21.29     27.09 o 
   0  27   1       48.21       51.40     29.10 o 
   1  27   1       70.82       78.49     32.13 o 
   2  27   1        5.56       18.39     24.82 o 
   3  27   1       51.63       83.65     34.64 o 
   4  27   1       11.63       -3.40     23.31 o 
  -3  28   1       67.60       93.35     36.28 o 
  -2  28   1        2.38       -3.15     24.31 o 
  -1  28   1        2.60      -12.60     23.18 o 
   0  28   1       23.30       38.55     29.10 o 
   1  28   1       64.72       84.78     34.27 o 
   2  28   1        0.49       14.36     22.05 o 
   3  28   1        6.48        2.14     23.43 o 
   4  28   1        3.80       18.52     27.34 o 
  -3  29   1        1.92       10.46     23.43 o 
  -2  29   1        4.19        7.18     24.44 o 
  -1  29   1       23.34       13.43     20.41 o 
   0  29   1        1.43        4.79     22.30 o 
   1  29   1        4.40        2.52     20.41 o 
   2  29   1       19.14       36.79     28.35 o 
   3  29   1       43.08       71.05     33.26 o 
  -3  30   1       56.84       86.55     37.67 o 
  -2  30   1       25.89       20.60     22.15 o 
  -1  30   1       16.52       -9.55     19.04 o 
   0  30   1        0.43        6.43     23.05 o 
   1  30   1       17.94       44.85     31.87 o 
   2  30   1       13.38        6.30     25.07 o 
   3  30   1       38.29       54.17     31.12 o 
  -3  31   1        0.46       -9.07     21.42 o 
  -2  31   1       31.84       -6.92     19.33 o 
  -1  31   1        3.02      -12.27     16.84 o 
   0  31   1       73.52       66.14     35.53 o 
   1  31   1        7.20       19.02     26.08 o 
   2  31   1        2.62        2.77     25.83 o 
  -2  32   1        1.28       -2.39     18.08 o 
  -1  32   1       25.51       19.51     22.45 o 
   0  32   1        5.85       18.52     26.46 o 
   1  32   1        7.79        5.80     25.32 o 
  -9   0   2        3.52       -0.38     25.32 o 
  -8   0   2       53.45       40.19     29.61 o 
  -7   0   2       10.51       32.88     24.06 o 
  -6   0   2       60.24       61.40     16.94 o 
  -5   0   2       96.12      110.48     25.45 o 
  -4   0   2     1372.20     1285.13     59.08 o 
  -3   0   2     6735.21     6994.94    113.00 o 
  -2   0   2    91349.98    94137.16    541.97 o 
  -1   0   2     1549.60     1308.48     24.24 o 
   0   0   2     1039.94     1055.76     67.84 o 
   1   0   2     2085.47     2081.86    183.36 o 
   2   0   2      506.05      455.13     43.65 o 
   3   0   2        0.19       -3.02      7.03 o 
   4   0   2      386.40      341.47     27.06 o 
   5   0   2       41.98       39.18     23.56 o 
   6   0   2       37.38      137.47     83.78 o 
   7   0   2        9.48       26.46     28.35 o 
  -9   1   2       15.60       26.19     21.08 o 
  -8   1   2       10.91       31.06     18.33 o 
  -7   1   2        6.94       11.87     13.98 o 
  -6   1   2      125.62      131.26     16.50 o 
  -5   1   2      152.41      152.57     20.35 o 
  -4   1   2      143.03      187.75     25.01 o 
  -3   1   2      835.08      970.82     31.45 o 
  -2   1   2      519.90      503.02     20.40 o 
  -1   1   2       28.06       25.17      4.07 o 
   0   1   2     5925.06     5212.54    183.93 o 
   1   1   2      232.48      213.40     10.96 o 
   2   1   2      111.14      119.97     12.58 o 
   3   1   2       35.89       39.96      8.36 o 
   4   1   2       26.00       25.32      8.47 o 
   5   1   2     1276.95     1263.30     59.07 o 
   6   1   2       43.77       99.22     57.83 o 
   7   1   2        5.50       17.68     18.19 o 
  -9   2   2       12.61        8.71     19.59 o 
  -8   2   2       15.94       12.97     15.98 o 
  -7   2   2       18.45       19.45     15.26 o 
  -6   2   2      240.73      279.00     22.01 o 
  -5   2   2      386.09      389.10     21.52 o 
  -4   2   2        5.39       -8.37      8.16 o 
  -3   2   2     3416.75     3602.91     57.79 o 
  -2   2   2       26.21       19.60      6.68 o 
  -1   2   2      471.74      438.51     12.41 o 
   0   2   2       57.65       57.74      5.78 o 
   1   2   2       45.88       63.91      7.08 o 
   2   2   2      111.46       78.34      8.91 o 
   3   2   2        1.55        5.27      5.93 o 
   4   2   2        4.58        5.88      7.90 o 
   5   2   2      732.40      701.18     33.29 o 
   6   2   2        3.29       23.48     33.80 o 
   7   2   2       52.12       51.30     21.77 o 
  -9   3   2       16.09        9.57     20.58 o 
  -8   3   2       71.43       89.98     25.54 o 
  -7   3   2        5.22       -1.19     12.66 o 
  -6   3   2       52.94       47.03     12.27 o 
  -5   3   2       29.42       34.75      9.93 o 
  -4   3   2      422.88      453.49     21.04 o 
  -3   3   2      104.24      125.65     11.44 o 
  -2   3   2     3983.68     4094.32     81.12 o 
  -1   3   2     2415.68     2363.50     93.16 o 
   0   3   2      198.94      180.07      9.30 o 
   1   3   2      612.06      575.17     37.72 o 
   2   3   2       27.71       41.63     12.07 o 
   3   3   2     1828.67     1798.77    101.58 o 
   4   3   2      407.39      422.58     21.48 o 
   5   3   2      863.24      865.05     35.62 o 
   6   3   2        2.80       14.46     19.98 o 
   7   3   2       24.67       37.51     20.45 o 
  -9   4   2       52.05       52.60     24.47 o 
  -8   4   2        1.72        8.42     16.16 o 
  -7   4   2       60.23       88.53     21.81 o 
  -6   4   2      314.28      290.20     22.62 o 
  -5   4   2        7.18        6.36      7.86 o 
  -4   4   2      841.67      797.98     37.80 o 
  -3   4   2       10.32       13.56      6.78 o 
  -2   4   2      384.77      435.90     14.51 o 
  -1   4   2     3365.98     3275.95    132.49 o 
   0   4   2     1053.25     1022.55     31.48 o 
   1   4   2      861.42      853.25     40.33 o 
   2   4   2     2090.22     2238.61     95.45 o 
   3   4   2        0.97       -4.90      5.55 o 
   4   4   2      348.66      346.03     21.52 o 
   5   4   2      160.91      187.46     24.67 o 
   6   4   2        0.09       12.86     11.13 o 
   7   4   2       41.97       46.54     21.60 o 
  -9   5   2        1.44        3.76     17.92 o 
  -8   5   2       15.70       13.07     16.47 o 
  -7   5   2       18.79       32.00     17.06 o 
  -6   5   2        9.66        8.71      9.35 o 
  -5   5   2      182.40      166.22     16.81 o 
  -4   5   2     1050.51     1015.05     38.49 o 
  -3   5   2      289.36      283.35     13.01 o 
  -2   5   2      336.03      343.32     11.69 o 
  -1   5   2      279.77      270.38     11.30 o 
   0   5   2     1411.95     1413.87     43.05 o 
   1   5   2    12501.87    12693.18    569.04 o 
   2   5   2       70.38       91.04     10.06 o 
   3   5   2     1447.99     1401.14     51.43 o 
   4   5   2        4.02        2.34      7.22 o 
   5   5   2      292.93      274.34     22.15 o 
   6   5   2       11.36       19.31     15.25 o 
   7   5   2       43.49       35.42     21.95 o 
  -9   6   2        6.43       20.36     20.25 o 
  -8   6   2        5.76       15.37     17.24 o 
  -7   6   2      152.33      147.22     25.31 o 
  -6   6   2       33.72       42.68     12.44 o 
  -5   6   2       40.83       61.00     12.02 o 
  -4   6   2      379.76      393.87     26.93 o 
  -3   6   2      543.62      561.69     15.44 o 
  -2   6   2       93.69      117.35      8.22 o 
  -1   6   2     2281.60     2322.64     95.06 o 
   0   6   2     1179.27     1174.82     38.06 o 
   1   6   2     1289.29     1451.80     48.91 o 
   2   6   2      160.20      126.12     13.50 o 
   3   6   2      106.29      107.38     12.34 o 
   4   6   2      129.41      133.32     15.10 o 
   5   6   2       17.97        8.67      9.81 o 
   6   6   2      217.06      205.02     27.31 o 
   7   6   2        0.06       10.64     17.65 o 
  -9   7   2        3.87        8.02     23.37 o 
  -8   7   2        4.98        8.15     15.85 o 
  -7   7   2       48.53       43.03     17.85 o 
  -6   7   2      669.86      649.02     31.15 o 
  -5   7   2      239.19      275.32     20.14 o 
  -4   7   2      135.03      132.72     10.16 o 
  -3   7   2     1109.20     1180.15     22.56 o 
  -2   7   2      177.38      189.16      9.60 o 
  -1   7   2      271.54      264.31     19.03 o 
   0   7   2        1.84        3.56      3.76 o 
   1   7   2     1113.44     1082.96     33.35 o 
   2   7   2     2030.77     2189.49     72.75 o 
   3   7   2     1060.48     1011.48     47.35 o 
   4   7   2       14.30       14.40      9.10 o 
   5   7   2      331.75      334.80     24.17 o 
   6   7   2        0.19       10.89     14.29 o 
   7   7   2       31.13       51.13     24.03 o 
  -9   8   2        5.54       20.00     19.89 o 
  -8   8   2        0.04       15.36     16.10 o 
  -7   8   2       62.33       66.18     20.44 o 
  -6   8   2      186.22      189.67     20.02 o 
  -5   8   2       21.38       23.65      9.95 o 
  -4   8   2      209.33      223.13     16.47 o 
  -3   8   2     2056.38     2107.04     31.00 o 
  -2   8   2      138.84      143.87      9.07 o 
  -1   8   2       71.59       72.69     11.02 o 
   0   8   2       34.69       49.37      6.66 o 
   1   8   2     3817.28     4005.40    163.76 o 
   2   8   2      921.66      864.75     28.64 o 
   3   8   2       84.97      100.45     12.56 o 
   4   8   2      194.82      166.88     16.66 o 
   5   8   2       85.92       89.93     15.61 o 
   6   8   2       36.98       39.72     18.87 o 
   7   8   2        0.73        0.36     15.78 o 
  -9   9   2        0.75       15.60     17.80 o 
  -8   9   2       20.32       41.12     19.57 o 
  -7   9   2        0.70       -6.04     12.42 o 
  -6   9   2      127.35      128.21     17.72 o 
  -5   9   2      519.95      481.98     25.25 o 
  -4   9   2      806.19      815.96     30.17 o 
  -3   9   2      103.62      129.77     10.24 o 
  -2   9   2       81.16       79.49      8.01 o 
  -1   9   2     1807.85     1667.30     79.69 o 
   0   9   2      865.54      970.35     65.64 o 
   1   9   2     1248.14     1299.97     44.17 o 
   2   9   2       66.72       74.60     10.13 o 
   3   9   2      196.55      186.07     15.62 o 
   4   9   2        3.62       -8.60      7.46 o 
   5   9   2       47.62       69.11     14.95 o 
   6   9   2       61.95       31.19     34.49 o 
   7   9   2       18.66       33.50     20.18 o 
  -8  10   2       12.16       16.74     17.00 o 
  -7  10   2       95.19       95.06     23.42 o 
  -6  10   2       43.27       38.81     12.54 o 
  -5  10   2        0.55        3.71      8.28 o 
  -4  10   2        0.71        1.89      5.66 o 
  -3  10   2     1928.73     2084.88     32.78 o 
  -2  10   2      275.58      294.78     12.90 o 
  -1  10   2     1294.75     1160.70     90.77 o 
   0  10   2     3378.19     3588.81    285.98 o 
   1  10   2      509.60      490.90     18.96 o 
   2  10   2      428.29      425.52     20.57 o 
   3  10   2        8.29        9.06      7.42 o 
   4  10   2      207.98      196.12     24.21 o 
   5  10   2       36.97       52.88     14.56 o 
   6  10   2       17.84        4.77     16.78 o 
   7  10   2        3.32       18.95     19.42 o 
  -8  11   2        5.97        3.08     15.90 o 
  -7  11   2      198.70      145.58     34.90 o 
  -6  11   2      279.98      327.15     25.81 o 
  -5  11   2       48.59       59.26     13.11 o 
  -4  11   2       77.30       96.68     10.51 o 
  -3  11   2     3511.80     3774.37     44.90 o 
  -2  11   2     2208.72     2325.66     89.99 o 
  -1  11   2      899.61      847.05     32.19 o 
   0  11   2      220.92      226.41     15.24 o 
   1  11   2      215.54      217.26     14.22 o 
   2  11   2       18.80       23.54      8.02 o 
   3  11   2      122.41      124.22     14.00 o 
   4  11   2      102.27       96.70     14.70 o 
   5  11   2      117.28      118.20     18.25 o 
   6  11   2        5.46      -14.11     28.48 o 
   7  11   2       47.47       41.69     23.25 o 
  -8  12   2        1.61       -0.20     16.25 o 
  -7  12   2        4.17        6.65     15.47 o 
  -6  12   2      110.01      142.70     19.02 o 
  -5  12   2        7.62       13.27      9.86 o 
  -4  12   2      252.17      261.91     15.05 o 
  -3  12   2      177.94      180.20     12.46 o 
  -2  12   2      542.58      590.44     19.80 o 
  -1  12   2       24.06       42.22     10.87 o 
   0  12   2      607.48      659.99     44.39 o 
   1  12   2      431.11      434.42     18.69 o 
   2  12   2       57.89       63.80     13.55 o 
   3  12   2      127.54      119.17     15.07 o 
   4  12   2        6.19       -3.43      8.27 o 
   5  12   2       54.60       45.65     14.53 o 
   6  12   2       33.44       40.25     19.92 o 
   7  12   2        9.27       34.77     22.70 o 
  -8  13   2        3.11        7.55     18.06 o 
  -7  13   2       61.76       50.57     20.28 o 
  -6  13   2       32.43       26.33     12.38 o 
  -5  13   2      471.33      494.91     27.26 o 
  -4  13   2      227.73      233.69     17.38 o 
  -3  13   2      108.24      117.51     11.19 o 
  -2  13   2      209.39      193.13     13.26 o 
  -1  13   2      424.18      397.21     24.29 o 
   0  13   2      356.53      369.64     14.30 o 
   1  13   2      140.69      141.03     12.38 o 
   2  13   2       64.48       84.45     12.11 o 
   3  13   2      124.38      112.92     17.08 o 
   4  13   2      137.85      156.73     18.83 o 
   5  13   2       99.23      119.24     19.42 o 
   6  13   2       60.04       70.79     23.34 o 
   7  13   2       37.66       54.33     24.20 o 
  -8  14   2       27.07       12.47     28.35 o 
  -7  14   2      146.11      118.04     39.81 o 
  -6  14   2        2.33        4.84     15.35 o 
  -5  14   2        2.44        3.77      9.88 o 
  -4  14   2      193.26      188.10     16.09 o 
  -3  14   2       59.07       76.73     16.63 o 
  -2  14   2       50.88       58.96     20.91 o 
  -1  14   2      391.42      462.03     29.61 o 
   0  14   2       35.24       40.49     11.71 o 
   1  14   2      118.07      126.39     12.34 o 
   2  14   2       37.72       45.41     10.45 o 
   3  14   2       54.02       74.26     13.63 o 
   4  14   2      548.87      564.80     44.84 o 
   5  14   2       15.43       15.20     12.21 o 
   6  14   2       49.54       39.44     20.06 o 
  -8  15   2       27.75       57.95     30.74 o 
  -7  15   2      124.16      101.41     36.66 o 
  -6  15   2       21.37       18.39     23.81 o 
  -5  15   2      457.50      514.76     53.67 o 
  -4  15   2       82.01      103.09     17.46 o 
  -3  15   2        8.50       -7.58     11.29 o 
  -2  15   2      761.98      751.60     49.76 o 
  -1  15   2      119.44      142.33     17.90 o 
   0  15   2      407.89      360.70     25.07 o 
   1  15   2       14.35       16.12     10.20 o 
   2  15   2      137.43      134.42     19.68 o 
   3  15   2       11.22       11.98      9.85 o 
   4  15   2      259.50      266.77     23.69 o 
   5  15   2        1.75        6.30     11.59 o 
   6  15   2       70.65       80.39     25.25 o 
  -8  16   2       28.59       35.27     32.00 o 
  -7  16   2        2.36       37.54     30.99 o 
  -6  16   2      258.95      319.36     52.53 o 
  -5  16   2        7.64       24.57     23.81 o 
  -4  16   2        1.38        2.73     11.62 o 
  -3  16   2      129.26      133.78     20.67 o 
  -2  16   2       74.47       77.60     23.68 o 
  -1  16   2       10.20       30.49     17.26 o 
   0  16   2      932.46      879.47     38.65 o 
   1  16   2        1.24       -3.54      8.36 o 
   2  16   2     4179.35     3807.64    126.74 o 
   3  16   2       80.21       60.68     17.10 o 
   4  16   2        6.43        5.76     12.70 o 
   5  16   2        5.09        0.49     12.92 o 
   6  16   2       29.90       30.74     29.48 o 
  -8  17   2        9.81       41.45     32.38 o 
  -7  17   2       82.93      128.25     40.69 o 
  -6  17   2       12.06       18.77     26.46 o 
  -5  17   2        1.72        5.54     23.05 o 
  -4  17   2        1.35       -4.76     10.96 o 
  -3  17   2      414.06      428.93     31.14 o 
  -2  17   2       64.06       73.07     23.31 o 
  -1  17   2      131.83      124.97     27.34 o 
   0  17   2       30.33       26.34     11.58 o 
   1  17   2      495.97      463.33     30.51 o 
   2  17   2      437.50      429.89     31.17 o 
   3  17   2        2.66      -13.02      9.43 o 
   4  17   2        0.87       -0.47     12.19 o 
   5  17   2        0.55       -9.62     13.05 o 
   6  17   2       67.14       86.67     35.65 o 
  -7  18   2       45.38       40.82     31.37 o 
  -6  18   2      212.78      170.70     42.08 o 
  -5  18   2      160.84      190.48     41.07 o 
  -4  18   2        6.56        6.74     12.53 o 
  -3  18   2        3.36       11.72     14.52 o 
  -2  18   2       38.53       53.04     23.68 o 
  -1  18   2      186.65      221.73     34.27 o 
   0  18   2      652.15      618.92     34.93 o 
   1  18   2      483.53      510.88     52.34 o 
   2  18   2      110.00      140.16     21.72 o 
   3  18   2      248.84      264.97     28.68 o 
   4  18   2      287.53      294.24     34.83 o 
   5  18   2       31.11       33.40     18.08 o 
   6  18   2       50.49       45.60     30.36 o 
  -7  19   2        1.93       12.72     26.46 o 
  -6  19   2        0.94        2.77     25.45 o 
  -5  19   2      276.02      235.84     44.35 o 
  -4  19   2        0.01        0.79     12.25 o 
  -3  19   2        1.86       -3.90     13.49 o 
  -2  19   2       75.28       69.95     18.00 o 
  -1  19   2      136.48      143.45     21.01 o 
   0  19   2      131.06      140.21     20.84 o 
   1  19   2      592.77      523.04     33.86 o 
   2  19   2      396.66      385.22     31.39 o 
   3  19   2       10.52       17.96     13.04 o 
   4  19   2       33.28       49.69     17.76 o 
   5  19   2        1.68       -2.00     14.83 o 
   6  19   2        1.97        0.00     21.79 o 
  -7  20   2        9.69       31.24     30.49 o 
  -6  20   2       64.15       70.68     34.90 o 
  -5  20   2      147.26      137.82     38.05 o 
  -4  20   2       33.17       26.60     16.59 o 
  -3  20   2        0.00       -0.33     13.61 o 
  -2  20   2      134.22      130.79     22.71 o 
  -1  20   2       12.63       27.21     14.21 o 
   0  20   2      645.19      615.83     53.54 o 
   1  20   2      210.63      208.59     25.21 o 
   2  20   2       16.08       25.31     14.60 o 
   3  20   2       21.39       27.16     15.26 o 
   4  20   2      141.29      145.56     26.33 o 
   5  20   2        0.63       13.15     16.30 o 
  -7  21   2        2.36       21.29     29.10 o 
  -6  21   2       16.91       75.08     35.65 o 
  -5  21   2        0.02      -18.90     21.92 o 
  -4  21   2        1.85        2.09     14.15 o 
  -3  21   2       39.29       20.90     17.25 o 
  -2  21   2       74.45       79.83     20.09 o 
  -1  21   2       13.31       14.65     13.33 o 
   0  21   2      590.69      614.28     51.84 o 
   1  21   2      958.82     1029.46     67.40 o 
   2  21   2        5.64        6.57     11.91 o 
   3  21   2        5.22        1.23     17.89 o 
   4  21   2        9.82        9.48     15.24 o 
   5  21   2       12.50       16.82     17.74 o 
  -7  22   2        0.09        9.32     28.47 o 
  -6  22   2       45.22       35.15     30.49 o 
  -5  22   2        0.01        4.28     24.82 o 
  -4  22   2        4.90        7.27     16.50 o 
  -3  22   2        1.80        9.81     15.19 o 
  -2  22   2        6.14       17.93     17.45 o 
  -1  22   2        6.83        9.07     13.58 o 
   0  22   2       36.78       34.27     15.13 o 
   1  22   2        1.14        3.61     11.31 o 
   2  22   2      348.34      384.91     33.49 o 
   3  22   2        0.38        1.14     14.11 o 
   4  22   2      110.51      137.67     26.89 o 
   5  22   2       12.64        3.13     17.24 o 
  -6  23   2        4.82       49.64     32.25 o 
  -5  23   2       32.55        3.78     26.46 o 
  -4  23   2      115.10      110.86     34.27 o 
  -3  23   2       26.33       20.73     18.06 o 
  -2  23   2      217.78      222.88     28.44 o 
  -1  23   2       32.44       40.20     16.43 o 
   0  23   2        9.89       15.09     13.09 o 
   1  23   2        0.56        9.75     13.17 o 
   2  23   2       85.32       97.55     21.82 o 
   3  23   2        9.14       23.72     16.66 o 
   4  23   2        8.79       12.47     22.42 o 
   5  23   2        5.01        1.01     26.33 o 
  -6  24   2        0.09       -7.43     27.72 o 
  -5  24   2        0.13       12.35     29.48 o 
  -4  24   2       32.05       35.15     29.35 o 
  -3  24   2       47.59       23.11     25.26 o 
  -2  24   2      125.68      109.07     23.61 o 
  -1  24   2       86.67       73.96     19.91 o 
   0  24   2        6.82       19.99     14.94 o 
   1  24   2       28.56       27.97     22.17 o 
   2  24   2        0.49       -6.93     16.38 o 
   3  24   2       21.08       37.79     25.83 o 
   4  24   2        3.48        3.91     22.30 o 
  -3  25   2      156.40      153.32     37.79 o 
  -2  25   2      174.68      195.52     41.70 o 
  -1  25   2      199.21      170.96     38.68 o 
   0  25   2       70.32      123.84     34.14 o 
   1  25   2       23.09       33.64     23.18 o 
   2  25   2        6.46        1.89     19.40 o 
   3  25   2       25.80       27.09     25.83 o 
   4  25   2       14.59        6.55     24.82 o 
  -3  26   2       47.37       27.47     20.84 o 
  -2  26   2      307.14      310.16     50.39 o 
  -1  26   2      472.57      453.91     55.94 o 
   0  26   2        8.01        6.43     19.15 o 
   1  26   2        1.66       13.23     20.53 o 
   2  26   2        1.69        5.67     20.03 o 
   3  26   2        8.99        0.50     22.68 o 
   4  26   2        6.20       21.04     28.47 o 
  -3  27   2       16.32        6.70     18.96 o 
  -2  27   2        1.35      -12.09     21.04 o 
  -1  27   2       39.34       29.23     22.68 o 
   0  27   2       16.44       17.13     22.42 o 
   1  27   2       45.36       67.40     29.98 o 
   2  27   2       30.02       29.23     26.83 o 
   3  27   2       38.56       66.52     33.38 o 
  -3  28   2       59.93       42.52     23.20 o 
  -2  28   2       21.51        7.56     22.80 o 
  -1  28   2        0.04        5.54     20.16 o 
   0  28   2       28.39       19.78     23.43 o 
   1  28   2       20.65       39.56     28.98 o 
   2  28   2       63.94       83.27     35.90 o 
   3  28   2       26.08       42.58     30.36 o 
  -3  29   2        6.93       -4.83     17.95 o 
  -2  29   2        3.29        0.12     21.35 o 
  -1  29   2       57.52       45.73     27.34 o 
   0  29   2        2.73       10.83     21.04 o 
   1  29   2       31.45        6.55     22.68 o 
   2  29   2        1.78        7.31     24.57 o 
  -3  30   2        2.60       -0.86     18.75 o 
  -2  30   2       27.16       19.25     22.61 o 
  -1  30   2        6.66        8.31     19.15 o 
   0  30   2       28.92       29.61     28.98 o 
   1  30   2        9.21        9.32     23.81 o 
   2  30   2       14.41       20.03     26.46 o 
  -3  31   2        0.41       -1.41     17.60 o 
  -2  31   2        0.81      -11.41     17.57 o 
  -1  31   2        9.12       36.16     25.45 o 
   0  31   2       14.17       20.28     25.32 o 
   1  31   2       16.27       -3.15     21.67 o 
  -1  32   2        5.58        7.68     21.79 o 
   0  32   2        8.68       23.18     26.33 o 
  -9   1   3       26.88       48.11     22.62 o 
  -8   1   3       19.76       20.51     16.50 o 
  -7   1   3        7.86        3.05      9.68 o 
  -6   1   3        8.55        6.48     12.51 o 
  -5   1   3       58.70       70.87     16.30 o 
  -4   1   3        2.32        8.94     10.66 o 
  -3   1   3       13.42        9.58      4.42 o 
  -2   1   3      485.75      439.08     26.24 o 
  -1   1   3        0.00       -3.03      3.26 o 
   0   1   3     4516.16     4040.43    125.81 o 
   1   1   3      307.13      317.49     12.74 o 
   2   1   3     2130.64     2004.35     89.08 o 
   3   1   3      825.50      816.07     52.39 o 
   4   1   3      742.49      715.06     29.02 o 
   5   1   3      107.78       78.53     17.04 o 
   6   1   3        0.85       74.74     60.58 o 
   7   1   3        0.67        4.36     18.23 o 
  -9   2   3        3.18       -0.68     16.12 o 
  -8   2   3       40.29       53.33     20.97 o 
  -7   2   3       37.71       50.27     14.31 o 
  -6   2   3       56.31       48.72     12.74 o 
  -5   2   3      448.22      390.09     28.14 o 
  -4   2   3     7357.64     7805.97     98.37 o 
  -3   2   3      273.24      262.77     22.51 o 
  -2   2   3      357.49      357.21     26.44 o 
  -1   2   3      126.70      142.13      8.66 o 
   0   2   3        4.55        8.80      6.20 o 
   1   2   3        9.58       11.41      4.12 o 
   2   2   3        3.26        6.75      5.85 o 
   3   2   3      545.77      503.36     22.39 o 
   4   2   3       74.82       82.81     15.51 o 
   5   2   3       45.10       68.03     21.00 o 
   6   2   3        6.72       60.66     56.40 o 
   7   2   3       10.20       16.41     18.63 o 
  -9   3   3        4.55       -1.04     17.27 o 
  -8   3   3        0.93        8.28     15.08 o 
  -7   3   3      174.37      176.67     20.71 o 
  -6   3   3        0.82        3.36      8.93 o 
  -5   3   3       28.00       29.13     10.29 o 
  -4   3   3     4100.50     4071.59    182.14 o 
  -3   3   3       68.89       76.88      8.12 o 
  -2   3   3     4983.75     4979.59    178.43 o 
  -1   3   3     1277.33     1287.60     29.46 o 
   0   3   3     1243.65     1107.22     29.73 o 
   1   3   3      115.03       95.27      7.35 o 
   2   3   3     1389.10     1409.78    115.70 o 
   3   3   3      375.84      357.07     22.34 o 
   4   3   3      420.90      416.69     23.89 o 
   5   3   3      223.40      248.69     38.62 o 
   6   3   3       30.51       93.90     66.47 o 
   7   3   3        0.84       16.63     18.27 o 
  -9   4   3       13.74       23.00     19.80 o 
  -8   4   3       31.84       24.05     18.34 o 
  -7   4   3        9.33       -3.91      9.03 o 
  -6   4   3      101.01      104.59     16.23 o 
  -5   4   3      163.85      171.16     17.16 o 
  -4   4   3     3344.85     3242.26     58.99 o 
  -3   4   3      143.44      150.84      9.67 o 
  -2   4   3       26.40       22.54      4.97 o 
  -1   4   3       68.89       66.95      6.24 o 
   0   4   3        1.62        1.50      4.06 o 
   1   4   3     2173.67     2473.84    116.97 o 
   2   4   3      314.33      312.60     19.01 o 
   3   4   3      432.74      461.43     22.07 o 
   4   4   3      907.34      880.70     32.57 o 
   5   4   3      221.68      251.43     60.42 o 
   6   4   3       19.51       48.13     35.57 o 
   7   4   3       71.88       88.15     27.76 o 
  -9   5   3        3.48       33.54     21.09 o 
  -8   5   3       56.99       53.35     21.08 o 
  -7   5   3       45.56       52.85     14.24 o 
  -6   5   3       51.13       48.51     13.16 o 
  -5   5   3      176.72      203.50     18.13 o 
  -4   5   3      322.26      339.67     14.54 o 
  -3   5   3        6.39        5.81      4.93 o 
  -2   5   3       93.61      114.15      7.66 o 
  -1   5   3       74.67       84.93      7.11 o 
   0   5   3     2452.01     2477.42     89.59 o 
   1   5   3      506.32      578.77     27.13 o 
   2   5   3        0.15       -4.99      5.11 o 
   3   5   3      684.09      632.61     31.44 o 
   4   5   3        6.56        7.96      8.79 o 
   5   5   3        0.22        9.28     15.65 o 
   6   5   3       74.86       84.27     17.41 o 
   7   5   3        0.10       20.35     18.54 o 
  -9   6   3        0.75       16.51     19.08 o 
  -8   6   3       74.01       62.99     22.10 o 
  -7   6   3      120.78      101.89     17.63 o 
  -6   6   3       43.27       71.59     14.37 o 
  -5   6   3       26.30       43.58     11.36 o 
  -4   6   3       39.26       45.04      7.85 o 
  -3   6   3      649.51      652.56     25.95 o 
  -2   6   3     1719.67     1738.73     45.71 o 
  -1   6   3      594.41      577.27     21.58 o 
   0   6   3     1142.50     1270.68     53.41 o 
   1   6   3        0.49       -3.48      4.81 o 
   2   6   3        4.50        0.24      5.95 o 
   3   6   3      199.71      198.70     22.95 o 
   4   6   3      240.80      228.73     19.98 o 
   5   6   3        1.79        1.01      9.73 o 
   6   6   3       23.72       32.15     13.69 o 
  -9   7   3        2.64        0.97     17.89 o 
  -8   7   3        7.03        4.24     15.53 o 
  -7   7   3        0.16        4.62     10.11 o 
  -6   7   3       97.12       91.80     15.98 o 
  -5   7   3        1.23       -3.85      7.35 o 
  -4   7   3       88.87       98.98     10.07 o 
  -3   7   3      917.95      941.83     24.17 o 
  -2   7   3      188.37      197.43     11.13 o 
  -1   7   3      127.81      118.52      8.02 o 
   0   7   3     1085.35     1282.81     50.54 o 
   1   7   3        4.43        0.01      5.18 o 
   2   7   3        0.83        1.05      5.67 o 
   3   7   3      220.40      188.42     16.44 o 
   4   7   3        9.19        9.41      9.83 o 
   5   7   3       77.95       83.58     17.16 o 
   6   7   3        8.60       17.94     14.10 o 
  -9   8   3        1.90       14.79     19.62 o 
  -8   8   3       69.68       71.50     22.85 o 
  -7   8   3      346.56      369.54     28.12 o 
  -6   8   3      165.50      182.64     19.78 o 
  -5   8   3       32.77       34.95     10.99 o 
  -4   8   3      938.78      974.32     24.92 o 
  -3   8   3      856.19      885.60     21.35 o 
  -2   8   3      323.29      324.99     11.56 o 
  -1   8   3       29.34       23.22      6.69 o 
   0   8   3      462.75      477.22     14.43 o 
   1   8   3     1401.12     1542.18     63.12 o 
   2   8   3       92.20      106.11     12.30 o 
   3   8   3      257.75      275.42     19.34 o 
   4   8   3       15.54       10.49      9.93 o 
   5   8   3      218.06      189.43     21.41 o 
   6   8   3       11.37       18.09     15.20 o 
  -9   9   3       22.28       10.87     18.04 o 
  -8   9   3       12.82       37.82     18.86 o 
  -7   9   3        9.19       20.20     12.58 o 
  -6   9   3       17.92       21.19     11.53 o 
  -5   9   3      695.32      697.11     29.70 o 
  -4   9   3      133.89      152.68     15.20 o 
  -3   9   3     1073.61     1130.45     38.17 o 
  -2   9   3      414.97      417.98     19.52 o 
  -1   9   3      349.67      328.18     17.22 o 
   0   9   3     4631.91     4827.54    135.72 o 
   1   9   3      267.74      264.44     15.02 o 
   2   9   3      296.14      299.24     19.17 o 
   3   9   3      398.47      371.43     21.50 o 
   4   9   3       98.46       85.17     14.95 o 
   5   9   3      156.75      138.18     19.88 o 
   6   9   3       46.93       38.29     16.28 o 
  -9  10   3       21.03       16.61     19.33 o 
  -8  10   3        7.29        5.56     22.42 o 
  -7  10   3       43.85       23.99     13.34 o 
  -6  10   3        5.10       -7.98      8.44 o 
  -5  10   3      133.85      145.75     16.85 o 
  -4  10   3       41.84       48.22     10.39 o 
  -3  10   3      412.41      417.02     16.33 o 
  -2  10   3       30.33       28.31      8.28 o 
  -1  10   3     1673.94     1568.29     93.56 o 
   0  10   3       11.34       28.03      6.12 o 
   1  10   3      579.61      593.56     27.86 o 
   2  10   3      137.83      149.95     14.35 o 
   3  10   3      281.35      316.11     21.10 o 
   4  10   3       16.94       14.83     10.73 o 
   5  10   3      111.02      107.22     18.91 o 
   6  10   3       13.04       14.71     18.03 o 
  -9  11   3        7.19       15.75     23.56 o 
  -8  11   3       22.52       43.34     28.09 o 
  -7  11   3        8.27       26.98     13.34 o 
  -6  11   3        0.67        5.64     10.13 o 
  -5  11   3       19.20       13.81      9.88 o 
  -4  11   3       17.59       21.12      8.67 o 
  -3  11   3       55.14       70.58      8.41 o 
  -2  11   3      243.94      254.24     17.07 o 
  -1  11   3       65.80       78.93     12.81 o 
   0  11   3      657.71      647.10     19.20 o 
   1  11   3        0.03        6.12      7.35 o 
   2  11   3      285.00      277.59     17.80 o 
   3  11   3      392.18      368.99     22.64 o 
   4  11   3      148.72      150.14     18.66 o 
   5  11   3       39.65       45.24     15.84 o 
   6  11   3        0.86      -19.90     20.96 o 
  -8  12   3       21.03       58.45     32.25 o 
  -7  12   3       41.94       17.92     15.85 o 
  -6  12   3      215.77      203.38     27.39 o 
  -5  12   3       49.76       50.75     16.93 o 
  -4  12   3       81.99       73.63     17.06 o 
  -3  12   3       45.66       81.02     13.03 o 
  -2  12   3      179.12      175.71     15.84 o 
  -1  12   3     1346.62     1250.63     43.11 o 
   0  12   3       25.30       19.17     11.02 o 
   1  12   3     1350.11     1301.26     97.01 o 
   2  12   3      202.16      194.93     16.27 o 
   3  12   3      307.98      330.15     22.01 o 
   4  12   3       12.79       13.58     10.15 o 
   5  12   3       42.88       21.44     13.59 o 
   6  12   3        3.69       28.03     20.69 o 
  -8  13   3        1.21        1.13     22.68 o 
  -7  13   3        1.22      -12.25     13.10 o 
  -6  13   3        0.17        1.05     13.12 o 
  -5  13   3      162.79      162.41     24.35 o 
  -4  13   3        0.25        6.20     11.39 o 
  -3  13   3      371.63      385.32     22.12 o 
  -2  13   3        8.45        6.82      7.51 o 
  -1  13   3        0.54       -3.35      6.66 o 
   0  13   3     1720.94     1661.69     52.29 o 
   1  13   3       80.25       78.37     16.11 o 
   2  13   3       20.32       25.96     11.95 o 
   3  13   3       31.00       15.90     12.79 o 
   4  13   3        0.11        1.91      9.61 o 
   5  13   3       40.77       41.86     30.22 o 
   6  13   3        8.63       35.65     33.38 o 
  -8  14   3       42.83       55.05     34.27 o 
  -7  14   3       10.05       20.91     28.09 o 
  -6  14   3        0.27       -3.30     12.14 o 
  -5  14   3      275.43      257.40     29.53 o 
  -4  14   3       26.74       29.26     14.01 o 
  -3  14   3      264.97      278.98     21.03 o 
  -2  14   3       84.01       86.76     16.47 o 
  -1  14   3     1136.54     1028.16     41.41 o 
   0  14   3      286.60      266.29     46.05 o 
   1  14   3      953.75      860.01     53.10 o 
   2  14   3        0.02       -8.41      8.90 o 
   3  14   3      209.77      195.88     26.54 o 
   4  14   3      194.31      177.63     27.43 o 
   5  14   3       52.27       43.42     18.60 o 
   6  14   3        9.26       16.13     27.84 o 
  -8  15   3        4.72       24.82     27.84 o 
  -7  15   3      216.57      182.78     30.33 o 
  -6  15   3        1.11       -8.03     13.13 o 
  -5  15   3       70.13       68.21     19.90 o 
  -4  15   3       66.73       58.19     27.02 o 
  -3  15   3       58.28       84.61     14.53 o 
  -2  15   3       65.22       59.94     14.47 o 
  -1  15   3      268.85      252.77     24.00 o 
   0  15   3        3.18        6.04      9.61 o 
   1  15   3      167.95      163.71     22.99 o 
   2  15   3        5.28       -6.90      8.04 o 
   3  15   3       25.89       10.92     24.50 o 
   4  15   3       40.98       63.81     20.17 o 
   5  15   3        0.50        6.54     14.92 o 
   6  15   3      100.00       67.15     34.39 o 
  -8  16   3       11.15       21.42     29.10 o 
  -7  16   3      126.21      161.76     44.09 o 
  -6  16   3        1.29        1.58     13.81 o 
  -5  16   3       25.80       25.92     16.26 o 
  -4  16   3       56.93       76.37     19.55 o 
  -3  16   3      133.11      143.88     21.47 o 
  -2  16   3      114.55      121.13     19.02 o 
  -1  16   3      744.26      745.38     37.53 o 
   0  16   3      392.33      349.27     31.43 o 
   1  16   3      272.70      283.95     27.96 o 
   2  16   3       99.13       57.42     16.71 o 
   3  16   3        5.64       17.15     13.34 o 
   4  16   3        7.46       16.72     14.98 o 
   5  16   3        2.17       12.78     17.09 o 
  -8  17   3        4.22       66.01     35.40 o 
  -7  17   3      171.05      136.18     42.96 o 
  -6  17   3       87.13       83.15     35.53 o 
  -5  17   3       14.93       50.64     29.10 o 
  -4  17   3       21.51        6.55     22.30 o 
  -3  17   3      159.56      200.91     29.23 o 
  -2  17   3       12.52        9.74     12.35 o 
  -1  17   3     1016.45      959.89     43.21 o 
   0  17   3      605.20      586.48     35.35 o 
   1  17   3       96.52      122.46     20.53 o 
   2  17   3       68.34       34.66     16.25 o 
   3  17   3       27.49       29.11     15.23 o 
   4  17   3       38.46       36.02     18.27 o 
   5  17   3       33.71       51.06     21.69 o 
  -8  18   3       51.77       46.49     33.89 o 
  -7  18   3        6.43       17.89     27.21 o 
  -6  18   3       70.28       72.56     34.64 o 
  -5  18   3       18.86       14.74     26.83 o 
  -4  18   3        7.31        2.73     13.72 o 
  -3  18   3        4.82        8.18     13.76 o 
  -2  18   3        9.88       17.26     12.29 o 
  -1  18   3      192.60      183.99     23.29 o 
   0  18   3      573.67      494.14     33.58 o 
   1  18   3      156.72      181.68     24.72 o 
   2  18   3       24.46       29.58     14.55 o 
   3  18   3       53.41       47.09     17.72 o 
   4  18   3       14.62        4.52     14.98 o 
   5  18   3       12.67       12.77     17.65 o 
  -7  19   3       17.20       15.75     27.34 o 
  -6  19   3      120.38      121.32     40.19 o 
  -5  19   3       31.62       60.60     31.87 o 
  -4  19   3       23.37       19.05     17.26 o 
  -3  19   3      312.67      350.36     31.07 o 
  -2  19   3        2.31       10.01     11.95 o 
  -1  19   3       11.47       14.57     12.11 o 
   0  19   3      374.57      361.76     30.36 o 
   1  19   3      578.73      577.28     37.84 o 
   2  19   3       50.20       49.91     17.35 o 
   3  19   3      178.74      183.52     27.97 o 
   4  19   3       64.38       67.68     22.69 o 
   5  19   3       57.25       37.58     21.19 o 
  -7  20   3        2.89       -1.39     25.70 o 
  -6  20   3       20.41       -8.69     23.18 o 
  -5  20   3       15.88        4.41     26.46 o 
  -4  20   3        2.70       -2.20     15.62 o 
  -3  20   3        3.37        8.23     13.22 o 
  -2  20   3       60.01       46.05     17.09 o 
  -1  20   3      305.64      323.07     30.73 o 
   0  20   3       93.76      111.00     20.53 o 
   1  20   3      320.57      308.17     30.91 o 
   2  20   3        7.15       -1.93     16.57 o 
   3  20   3        3.31       -2.39     12.16 o 
   4  20   3       57.99       67.41     22.55 o 
   5  20   3        0.73       -0.52     17.33 o 
  -7  21   3       10.28       31.12     30.74 o 
  -6  21   3        5.83       -4.03     23.31 o 
  -5  21   3      201.38      189.22     44.09 o 
  -4  21   3        0.24       -6.48     14.40 o 
  -3  21   3       59.37       76.52     20.78 o 
  -2  21   3      137.35      145.41     23.95 o 
  -1  21   3       18.66       24.31     19.15 o 
   0  21   3      312.28      297.85     30.68 o 
   1  21   3       43.29       41.79     16.93 o 
   2  21   3       64.41       96.27     22.00 o 
   3  21   3       18.58       31.00     18.04 o 
   4  21   3       27.27       25.86     18.29 o 
   5  21   3      101.24       82.44     27.07 o 
  -7  22   3       23.46       32.88     32.38 o 
  -6  22   3        7.02      -13.35     24.31 o 
  -5  22   3       31.96        7.56     26.96 o 
  -4  22   3       34.48       22.94     19.11 o 
  -3  22   3       16.53       12.39     16.32 o 
  -2  22   3       15.47       30.48     15.66 o 
  -1  22   3     1027.85     1024.98     73.70 o 
   0  22   3        8.68        8.40     12.14 o 
   1  22   3      215.29      235.18     29.38 o 
   2  22   3      350.59      294.54     33.27 o 
   3  22   3       21.40       24.67     16.48 o 
   4  22   3       74.03       75.21     24.49 o 
  -6  23   3        0.13      -17.51     26.33 o 
  -5  23   3        8.36       -5.42     26.46 o 
  -4  23   3      195.29      158.14     28.87 o 
  -3  23   3      107.12      117.15     24.25 o 
  -2  23   3      244.27      285.92     31.85 o 
  -1  23   3        0.02       10.58     18.65 o 
   0  23   3       62.95      100.98     21.66 o 
   1  23   3      124.00      154.56     27.53 o 
   2  23   3       14.19       10.27     14.97 o 
   3  23   3       12.55       23.90     17.34 o 
   4  23   3       20.70       28.94     19.48 o 
  -6  24   3        6.98        3.28     30.49 o 
  -5  24   3       24.44        4.24     19.82 o 
  -4  24   3       59.03       35.15     20.21 o 
  -3  24   3      168.29      151.97     27.35 o 
  -2  24   3        1.49       -1.30     13.35 o 
  -1  24   3       11.44        0.62     11.97 o 
   0  24   3        0.97       -3.10     11.76 o 
   1  24   3      120.67      154.18     26.58 o 
   2  24   3       15.48       14.18     15.99 o 
   3  24   3      176.28      204.50     51.46 o 
   4  24   3       32.84       49.50     24.03 o 
  -6  25   3        1.66       47.24     35.65 o 
  -5  25   3        0.62      -16.85     17.32 o 
  -4  25   3        0.20      -20.53     15.85 o 
  -3  25   3        3.43       -0.25     16.05 o 
  -2  25   3       12.35       36.52     16.97 o 
  -1  25   3        2.48       15.33     19.28 o 
   0  25   3       45.89       43.92     18.20 o 
   1  25   3       15.94       17.52     16.07 o 
   2  25   3      110.19      125.25     26.76 o 
   3  25   3        5.83        6.11     16.31 o 
  -5  26   3        1.73      -20.47     19.13 o 
  -4  26   3       15.20       12.69     21.16 o 
  -3  26   3        1.14        2.31     16.59 o 
  -2  26   3        0.07        7.60     14.87 o 
  -1  26   3       76.66       83.13     21.81 o 
   0  26   3       16.88       10.51     15.29 o 
   1  26   3       73.23       78.23     33.13 o 
   2  26   3       26.23        6.05     24.57 o 
   3  26   3       30.88       61.48     32.63 o 
  -5  27   3       10.68      -21.16     25.70 o 
  -4  27   3        1.87        8.06     24.82 o 
  -3  27   3       83.56       54.30     29.48 o 
  -2  27   3       26.89       24.82     23.05 o 
  -1  27   3        3.88       21.16     21.67 o 
   0  27   3       47.28       33.13     23.68 o 
   1  27   3       24.29       27.97     25.57 o 
   2  27   3       60.59      104.19     38.80 o 
   3  27   3        5.68       25.70     29.10 o 
  -5  28   3       26.19       -3.15     28.09 o 
  -4  28   3       24.26       17.89     28.60 o 
  -3  28   3       22.45      -19.32     16.14 o 
  -2  28   3       24.16       10.33     19.28 o 
  -1  28   3        6.92        3.53     17.26 o 
   0  28   3        0.43       13.86     21.67 o 
   1  28   3        5.01       -7.56     19.65 o 
   2  28   3        0.03       -9.95     20.16 o 
  -4  29   3       24.73       23.68     27.59 o 
  -3  29   3        1.79      -12.92     18.90 o 
  -2  29   3        0.57        0.50     19.40 o 
  -1  29   3       35.25       39.05     25.20 o 
   0  29   3      162.68      204.97     46.86 o 
   1  29   3        0.02      -12.22     20.91 o 
   2  29   3        0.31       10.96     27.09 o 
  -3  30   3        0.02      -19.57     28.66 o 
  -2  30   3        0.49        0.25     19.40 o 
  -1  30   3        0.15       -0.50     20.66 o 
   0  30   3        0.15       14.87     23.68 o 
   1  30   3       15.81       32.88     29.23 o 
  -2  31   3        2.03        5.80     18.02 o 
  -1  31   3        0.27        1.13     17.01 o 
   0  31   3        1.40       -0.38     23.18 o 
  -9   0   4       40.80       36.91     30.99 o 
  -8   0   4       37.48       36.28     17.00 o 
  -7   0   4        1.37       16.25     21.42 o 
  -6   0   4       43.32       65.38     26.71 o 
  -5   0   4     1165.17     1207.78     64.63 o 
  -4   0   4     7387.01     7731.55    142.23 o 
  -3   0   4      904.88      956.56     51.21 o 
  -2   0   4      368.58      320.37     24.69 o 
  -1   0   4      173.93      165.97     18.52 o 
   0   0   4      182.54      181.10     17.68 o 
   1   0   4       19.96       18.29      9.60 o 
   2   0   4     1457.29     1371.79    119.74 o 
   3   0   4        1.27       21.80     13.48 o 
   4   0   4      548.31      526.12     38.97 o 
   5   0   4        0.94        7.94     20.66 o 
   6   0   4       67.98      420.16    218.07 o 
  -9   1   4        3.28       19.89     19.96 o 
  -8   1   4       10.62       13.81      9.88 o 
  -7   1   4       13.98       12.28     11.49 o 
  -6   1   4       15.66       30.46     15.94 o 
  -5   1   4       50.93       65.45     16.73 o 
  -4   1   4      612.09      692.23     32.95 o 
  -3   1   4      264.49      246.68     10.86 o 
  -2   1   4       75.31       66.59      8.28 o 
  -1   1   4       85.69       92.40      8.98 o 
   0   1   4      344.08      364.79     16.15 o 
   1   1   4        4.21        2.35      4.43 o 
   2   1   4        2.92        6.29      7.10 o 
   3   1   4     1662.43     1595.41     41.99 o 
   4   1   4       15.85       33.46     11.58 o 
   5   1   4        4.54       -3.22     10.96 o 
   6   1   4        8.64      227.80    156.49 o 
  -9   2   4        0.66        2.49     17.32 o 
  -8   2   4       28.94       27.62     13.66 o 
  -7   2   4      165.09      165.88     20.69 o 
  -6   2   4      266.44      229.91     27.21 o 
  -5   2   4      797.90      842.82     39.68 o 
  -4   2   4      410.30      426.95     27.17 o 
  -3   2   4        2.53       15.88      8.00 o 
  -2   2   4      111.39      121.06     10.40 o 
  -1   2   4      112.02      121.07      9.77 o 
   0   2   4       23.68       29.64      8.46 o 
   1   2   4      421.58      370.89     22.38 o 
   2   2   4      461.92      457.90     21.63 o 
   3   2   4      802.40      762.78     29.66 o 
   4   2   4      263.36      240.62     24.28 o 
   5   2   4        6.49       50.00     46.91 o 
   6   2   4      225.34      411.74    131.34 o 
  -9   3   4        0.65       18.60     18.79 o 
  -8   3   4       19.77       19.32     12.86 o 
  -7   3   4        2.98       -7.97      9.07 o 
  -6   3   4      171.74      170.43     19.62 o 
  -5   3   4      276.53      304.40     26.63 o 
  -4   3   4      269.35      274.42     22.71 o 
  -3   3   4      598.16      596.54     24.02 o 
  -2   3   4       99.07       91.64     10.62 o 
  -1   3   4      203.23      182.97     11.33 o 
   0   3   4     1305.00     1235.66     31.81 o 
   1   3   4      352.50      333.76     16.96 o 
   2   3   4     1996.94     1938.85     78.06 o 
   3   3   4      235.97      223.34     21.48 o 
   4   3   4        7.05       20.66     20.46 o 
   5   3   4       75.23      128.84     41.10 o 
   6   3   4       12.20      121.84    110.29 o 
  -9   4   4       19.79       26.99     21.73 o 
  -8   4   4       25.98       13.39     12.95 o 
  -7   4   4        2.18        3.46     10.19 o 
  -6   4   4      340.58      334.28     24.14 o 
  -5   4   4       46.47       45.60     12.04 o 
  -4   4   4       22.04       31.16      8.58 o 
  -3   4   4      657.69      641.05     25.25 o 
  -2   4   4      250.03      224.42     10.97 o 
  -1   4   4      281.10      281.44     12.24 o 
   0   4   4     1199.01     1226.94     33.84 o 
   1   4   4      145.01      148.55     14.88 o 
   2   4   4      533.36      530.79     26.69 o 
   3   4   4       18.86       17.96      8.97 o 
   4   4   4        9.67       44.55     18.52 o 
   5   4   4        9.74       24.96     24.94 o 
   6   4   4       94.91      176.71     74.92 o 
  -9   5   4        7.62       15.82     18.83 o 
  -8   5   4        1.49       17.51     12.92 o 
  -7   5   4        4.70        7.08     11.23 o 
  -6   5   4      572.75      553.25     33.60 o 
  -5   5   4       40.13       44.28     11.54 o 
  -4   5   4      142.99      159.67     19.00 o 
  -3   5   4      331.74      333.49     14.39 o 
  -2   5   4      110.81       95.89      8.17 o 
  -1   5   4     5253.22     5393.65    193.07 o 
   0   5   4     1881.22     1930.17     81.75 o 
   1   5   4       53.59       59.61      9.94 o 
   2   5   4      484.84      488.43     23.33 o 
   3   5   4       15.08       15.14      9.05 o 
   4   5   4      118.12      173.77     28.11 o 
   5   5   4        0.44       17.05     19.52 o 
   6   5   4        8.57       35.01     27.45 o 
  -9   6   4       58.03       61.46     23.87 o 
  -8   6   4        7.75        9.11     12.89 o 
  -7   6   4       48.30       73.25     16.59 o 
  -6   6   4      219.82      213.00     23.21 o 
  -5   6   4      117.90      124.69     16.29 o 
  -4   6   4       78.07       82.96      9.47 o 
  -3   6   4        2.16       -2.85      4.98 o 
  -2   6   4        3.04       -1.83      4.60 o 
  -1   6   4     1692.75     1751.65     37.23 o 
   0   6   4      113.85      111.86      9.30 o 
   1   6   4      301.60      302.84     17.40 o 
   2   6   4       53.50       59.19     11.32 o 
   3   6   4       46.00       42.89     11.95 o 
   4   6   4      154.23      163.86     19.46 o 
   5   6   4        1.28        6.73     14.95 o 
   6   6   4       12.01       34.03     28.02 o 
  -9   7   4       46.18       46.62     22.92 o 
  -8   7   4       26.66       37.05     15.31 o 
  -7   7   4        0.26        1.06     10.30 o 
  -6   7   4        9.27        6.03     10.00 o 
  -5   7   4      432.10      451.72     26.77 o 
  -4   7   4       87.44       99.97     12.42 o 
  -3   7   4      723.53      712.49     30.22 o 
  -2   7   4     1445.50     1407.73     43.58 o 
  -1   7   4      376.52      351.05     17.95 o 
   0   7   4       62.88       85.54      8.61 o 
   1   7   4     1052.40     1029.36     37.77 o 
   2   7   4      453.82      480.06     23.07 o 
   3   7   4       99.48      101.68     15.01 o 
   4   7   4       54.16       88.77     29.19 o 
   5   7   4        0.00       -1.75     10.66 o 
   6   7   4        0.06       21.54     24.40 o 
  -9   8   4        0.01       25.19     21.10 o 
  -8   8   4        8.77        9.69     12.82 o 
  -7   8   4        0.29       -4.49     10.05 o 
  -6   8   4        0.04        0.96      9.86 o 
  -5   8   4      311.59      306.14     21.49 o 
  -4   8   4      129.75      131.41     13.40 o 
  -3   8   4        7.62        5.78      5.45 o 
  -2   8   4     1003.74     1018.27     38.07 o 
  -1   8   4        5.69        0.31      4.46 o 
   0   8   4       63.43       63.92      7.88 o 
   1   8   4        1.94       -0.50      6.37 o 
   2   8   4       36.47       46.92     10.98 o 
   3   8   4      469.46      497.92     36.22 o 
   4   8   4       21.68       19.89     11.21 o 
   5   8   4       29.41       25.71     12.70 o 
   6   8   4        7.45       25.38     15.21 o 
  -9   9   4        3.00       13.23     27.72 o 
  -8   9   4       74.68       59.48     21.79 o 
  -7   9   4        7.99       10.78     11.34 o 
  -6   9   4       22.19       15.42     10.95 o 
  -5   9   4       16.75       23.34      9.83 o 
  -4   9   4       89.69       90.95     10.01 o 
  -3   9   4       33.11       32.05      9.06 o 
  -2   9   4      623.37      656.17     48.59 o 
  -1   9   4     1225.39     1232.83     90.05 o 
   0   9   4      282.97      303.58     13.76 o 
   1   9   4      106.84      108.86     13.33 o 
   2   9   4       60.53       70.07     12.11 o 
   3   9   4       63.29       71.12     13.78 o 
   4   9   4       36.84       32.29     12.87 o 
   5   9   4       61.98       68.22     17.90 o 
   6   9   4        0.50       11.15     15.53 o 
  -9  10   4       34.38       62.23     36.41 o 
  -8  10   4        5.32       12.31     17.95 o 
  -7  10   4        7.16        7.18     14.54 o 
  -6  10   4       79.65       75.30     19.89 o 
  -5  10   4      680.65      705.84     40.63 o 
  -4  10   4      117.75      121.28     14.42 o 
  -3  10   4        5.98        5.19      6.88 o 
  -2  10   4     1513.21     1457.90    118.43 o 
  -1  10   4       23.64       22.29      7.74 o 
   0  10   4      560.52      546.54     49.54 o 
   1  10   4      580.96      548.38     33.97 o 
   2  10   4        7.61       16.57      9.16 o 
   3  10   4       46.74       59.19     13.64 o 
   4  10   4        5.59        7.06     11.10 o 
   5  10   4        0.04       -5.60     12.28 o 
  -9  11   4       20.31       -1.76     23.18 o 
  -8  11   4       69.53       78.35     23.38 o 
  -7  11   4        2.43        1.92     13.10 o 
  -6  11   4       71.53      100.70     21.93 o 
  -5  11   4      114.36      141.26     23.14 o 
  -4  11   4      391.83      394.49     22.55 o 
  -3  11   4       29.67       32.55      9.71 o 
  -2  11   4       98.69       90.69     12.74 o 
  -1  11   4       33.07       31.43      9.34 o 
   0  11   4      248.35      260.86     21.34 o 
   1  11   4      404.72      410.45     45.46 o 
   2  11   4      139.46      122.37     18.58 o 
   3  11   4      486.52      467.48     32.26 o 
   4  11   4       17.56        2.89     14.66 o 
   5  11   4      202.95      235.67     31.21 o 
  -8  12   4       11.08       11.78     15.86 o 
  -7  12   4        1.36        0.77     13.87 o 
  -6  12   4        4.53       -4.02     11.64 o 
  -5  12   4       10.66        3.68     12.84 o 
  -4  12   4       24.12       24.71      9.77 o 
  -3  12   4       36.97       34.93     10.41 o 
  -2  12   4      246.74      258.24     18.99 o 
  -1  12   4       59.10       75.67     12.39 o 
   0  12   4       65.18       82.39     15.07 o 
   1  12   4       66.37       67.17     14.99 o 
   2  12   4      114.83      112.09     19.32 o 
   3  12   4       33.44       30.64     15.73 o 
   4  12   4      221.53      242.68     30.92 o 
   5  12   4        0.65       13.01     17.60 o 
  -8  13   4       11.45        1.14     17.26 o 
  -7  13   4       22.05       11.91     16.08 o 
  -6  13   4       88.20       76.63     22.42 o 
  -5  13   4       68.38       64.75     19.49 o 
  -4  13   4        7.30        6.79      8.67 o 
  -3  13   4       67.51       75.77     13.13 o 
  -2  13   4       49.71       35.53     12.37 o 
  -1  13   4       83.83       85.09     16.53 o 
   0  13   4      195.47      211.26     23.71 o 
   1  13   4       40.19       46.60     13.70 o 
   2  13   4      411.35      360.17     29.33 o 
   3  13   4       71.38       90.80     19.96 o 
   4  13   4       25.91       27.62     16.91 o 
   5  13   4      250.66      242.41     32.32 o 
  -8  14   4        0.30       17.15     18.46 o 
  -7  14   4        4.04       16.59     16.79 o 
  -6  14   4       41.78       20.40     21.67 o 
  -5  14   4        6.56        3.17     13.89 o 
  -4  14   4        5.45       -6.69      8.22 o 
  -3  14   4      634.62      638.76     29.32 o 
  -2  14   4      384.91      411.44     36.47 o 
  -1  14   4        4.68        9.36     10.05 o 
   0  14   4        1.80        2.23      9.54 o 
   1  14   4       83.96       73.71     18.25 o 
   2  14   4      158.86      140.37     21.24 o 
   3  14   4       28.30       19.39     15.70 o 
   4  14   4       71.07       55.94     21.26 o 
   5  14   4        2.97       -7.93     51.55 o 
  -8  15   4       81.63       79.00     25.52 o 
  -7  15   4       37.59       32.13     19.59 o 
  -6  15   4       20.81       27.66     17.62 o 
  -5  15   4        0.74       -7.32     11.91 o 
  -4  15   4      550.29      491.53     27.69 o 
  -3  15   4      534.99      533.10     28.64 o 
  -2  15   4      103.60       94.60     20.03 o 
  -1  15   4        9.91       10.46     10.72 o 
   0  15   4        1.90        2.72     10.20 o 
   1  15   4       82.05       79.43     18.66 o 
   2  15   4      376.77      381.75     33.05 o 
   3  15   4      108.39      115.18     22.76 o 
   4  15   4      112.85       74.37     22.51 o 
   5  15   4       56.50       73.99     24.62 o 
  -8  16   4       56.97       73.04     25.42 o 
  -7  16   4        9.65        4.94     15.84 o 
  -6  16   4        8.03       14.83     15.75 o 
  -5  16   4        3.83        2.44     14.08 o 
  -4  16   4       12.17       12.18      9.98 o 
  -3  16   4        4.49       13.38     10.47 o 
  -2  16   4     1264.42     1073.73     65.51 o 
  -1  16   4     1053.22      994.34     45.92 o 
   0  16   4     1374.39     1284.34     53.53 o 
   1  16   4      130.57      128.98     24.88 o 
   2  16   4        0.13        2.83     11.89 o 
   3  16   4      211.28      177.13     40.44 o 
   4  16   4        7.01        8.86     14.92 o 
   5  16   4        1.33       -2.49     16.62 o 
  -8  17   4        1.92        4.85     19.06 o 
  -7  17   4       17.47       11.61     17.01 o 
  -6  17   4       17.14        9.62     15.26 o 
  -5  17   4        2.15        6.28     13.87 o 
  -4  17   4       38.89       23.60     11.64 o 
  -3  17   4      170.80      146.92     28.79 o 
  -2  17   4       89.21       82.14     24.06 o 
  -1  17   4      763.97      766.32     45.60 o 
   0  17   4      148.58      127.37     21.56 o 
   1  17   4       12.41       -1.74     10.37 o 
   2  17   4        5.78       18.02     14.83 o 
   3  17   4       60.82       51.44     19.73 o 
   4  17   4       78.79       69.97     22.33 o 
   5  17   4        0.98       34.96     21.24 o 
  -8  18   4       50.94       54.42     34.90 o 
  -7  18   4       16.90        5.29     18.37 o 
  -6  18   4        3.18       -3.29     14.73 o 
  -5  18   4       10.33       -4.25     13.34 o 
  -4  18   4      222.07      216.82     27.70 o 
  -3  18   4      283.55      280.29     52.34 o 
  -2  18   4      186.18      215.60     26.23 o 
  -1  18   4        7.07        6.23     10.89 o 
   0  18   4      434.40      436.15     34.27 o 
   1  18   4       86.12      127.84     22.83 o 
   2  18   4       15.19        6.56     13.04 o 
   3  18   4       57.36       76.54     22.24 o 
   4  18   4        6.06       23.15     17.76 o 
  -7  19   4       93.54       46.11     33.76 o 
  -6  19   4       26.20       45.86     33.89 o 
  -5  19   4       43.07       55.81     33.13 o 
  -4  19   4       34.61       41.10     20.53 o 
  -3  19   4       42.18       41.11     16.64 o 
  -2  19   4       76.38       63.28     18.19 o 
  -1  19   4      166.97      151.17     23.38 o 
   0  19   4      175.67      161.11     24.31 o 
   1  19   4        3.63       11.94     13.02 o 
   2  19   4       17.95       20.62     15.68 o 
   3  19   4        0.00        6.01     15.28 o 
   4  19   4       23.00       19.88     17.72 o 
  -7  20   4       25.89        9.70     29.86 o 
  -6  20   4       11.56       29.61     33.64 o 
  -5  20   4        8.18       12.60     28.47 o 
  -4  20   4       78.17       88.64     21.56 o 
  -3  20   4       79.04       78.34     19.92 o 
  -2  20   4      611.50      627.78     40.47 o 
  -1  20   4      152.37      144.94     23.43 o 
   0  20   4       11.15       17.60     13.89 o 
   1  20   4      198.02      207.02     28.65 o 
   2  20   4       57.25       49.79     19.40 o 
   3  20   4       45.24       57.89     21.34 o 
   4  20   4        7.79       -3.66     16.34 o 
  -7  21   4        0.84       20.03     31.62 o 
  -6  21   4       11.06        8.57     30.49 o 
  -5  21   4        1.18       -2.39     27.97 o 
  -4  21   4        0.54       -2.45     12.97 o 
  -3  21   4      132.24      145.50     24.66 o 
  -2  21   4       82.93       86.67     21.20 o 
  -1  21   4      717.41      655.43     42.20 o 
   0  21   4       14.61        6.33     12.31 o 
   1  21   4       15.88        9.89     13.18 o 
   2  21   4        2.09        0.02     13.90 o 
   3  21   4      134.18      130.19     27.14 o 
   4  21   4        0.05       -2.93     15.40 o 
  -7  22   4        0.60       -1.89     29.48 o 
  -6  22   4        4.89       22.42     29.61 o 
  -5  22   4       10.50       17.76     29.23 o 
  -4  22   4        4.92       15.93     15.09 o 
  -3  22   4       25.18       22.78     16.07 o 
  -2  22   4       80.59      102.40     23.34 o 
  -1  22   4       15.35       12.12     13.62 o 
   0  22   4      200.53      213.01     28.73 o 
   1  22   4        3.25       10.16     14.34 o 
   2  22   4      109.30      132.27     27.00 o 
   3  22   4        9.57       10.67     16.78 o 
  -6  23   4       16.60      -15.75     27.34 o 
  -5  23   4        4.50      -20.66     23.56 o 
  -4  23   4      129.75      117.45     26.13 o 
  -3  23   4        1.35        0.75     12.52 o 
  -2  23   4       48.33       24.48     15.94 o 
  -1  23   4        0.02       -4.72     11.31 o 
   0  23   4        6.10        6.02     13.06 o 
   1  23   4        5.23        7.88     13.56 o 
   2  23   4       17.07       27.55     17.00 o 
   3  23   4       76.69       72.55     25.09 o 
  -6  24   4        1.62       10.20     33.13 o 
  -5  24   4        0.31       -6.17     28.60 o 
  -4  24   4       13.84        3.68     19.15 o 
  -3  24   4       82.02       72.76     22.71 o 
  -2  24   4       25.09       12.52     15.21 o 
  -1  24   4       65.51       58.58     28.09 o 
   0  24   4       80.86       72.56     21.10 o 
   1  24   4        7.39        0.79     13.89 o 
   2  24   4        8.16       20.64     17.42 o 
   3  24   4       86.11       81.33     25.48 o 
  -6  25   4       70.24       75.34     42.58 o 
  -5  25   4        6.72        1.39     30.24 o 
  -4  25   4       52.42       70.63     23.95 o 
  -3  25   4       63.61       26.46     17.85 o 
  -2  25   4       27.29       64.25     21.43 o 
  -1  25   4      114.60      102.42     33.76 o 
   0  25   4       21.26       38.53     16.83 o 
   1  25   4       43.78       21.55     17.82 o 
   2  25   4        5.14       22.65     18.30 o 
  -5  26   4        8.24       -1.89     30.36 o 
  -4  26   4        9.85       14.31     16.03 o 
  -3  26   4       35.35       27.96     18.22 o 
  -2  26   4        1.85        4.08     14.74 o 
  -1  26   4        5.97       -2.39     17.01 o 
   0  26   4        8.50        5.53     14.34 o 
   1  26   4       61.67       15.71     17.03 o 
   2  26   4       72.01       57.55     22.95 o 
  -5  27   4       15.68       17.26     33.51 o 
  -4  27   4       29.02       22.78     21.05 o 
  -3  27   4        2.93        5.45     17.01 o 
  -2  27   4       13.54       10.33     16.52 o 
  -1  27   4       33.54       44.51     19.45 o 
   0  27   4       58.38       58.57     21.02 o 
   1  27   4       37.76       44.97     21.84 o 
   2  27   4       74.56      122.98     29.82 o 
  -4  28   4       11.29        7.81     16.74 o 
  -3  28   4        0.01       14.95     16.41 o 
  -2  28   4       49.12       62.01     23.38 o 
  -1  28   4       23.71       16.55     15.73 o 
   0  28   4        3.42        9.02     17.13 o 
   1  28   4       47.48       67.40     34.64 o 
  -3  29   4       56.98       59.21     30.49 o 
  -2  29   4       19.23       27.97     24.94 o 
  -1  29   4       17.50       53.29     29.10 o 
   0  29   4       30.09       48.38     27.46 o 
  -2  30   4       17.50       20.66     23.81 o 
  -1  30   4        1.10       -0.76     19.78 o 
  -9   1   5        0.57        2.57     17.54 o 
  -8   1   5       10.21        7.83     12.20 o 
  -7   1   5      100.20       99.45     22.54 o 
  -6   1   5       31.84       33.26     17.45 o 
  -5   1   5      192.42      230.21     25.27 o 
  -4   1   5      204.05      251.31     23.65 o 
  -3   1   5      448.36      401.90     19.67 o 
  -2   1   5      181.56      184.68     12.32 o 
  -1   1   5      828.55      789.59     23.77 o 
   0   1   5       25.95       22.05      7.37 o 
   1   1   5     1729.20     1672.95     68.13 o 
   2   1   5        6.85       11.02      8.20 o 
   3   1   5       91.40       82.53     14.70 o 
   4   1   5        3.29       16.26     13.20 o 
   5   1   5       37.68      199.22    108.30 o 
  -9   2   5        0.00       15.21     19.06 o 
  -8   2   5        0.19        3.80     11.56 o 
  -7   2   5      226.00      188.24     22.56 o 
  -6   2   5     1821.83     1701.92     83.40 o 
  -5   2   5       13.06        8.86     12.90 o 
  -4   2   5       12.17       14.35     12.05 o 
  -3   2   5      674.95      693.03     35.72 o 
  -2   2   5       12.29        3.27      5.16 o 
  -1   2   5       30.01       19.50      6.93 o 
   0   2   5       24.16       29.89      6.85 o 
   1   2   5      152.24      156.72     15.18 o 
   2   2   5        0.40        5.09      7.95 o 
   3   2   5        0.41        8.05     10.43 o 
   4   2   5       33.63       41.86     15.51 o 
   5   2   5        3.77       75.51     64.09 o 
  -9   3   5       20.99       27.07     37.86 o 
  -8   3   5       14.92       21.90     13.65 o 
  -7   3   5       18.19       33.62     13.34 o 
  -6   3   5      635.07      624.09     32.40 o 
  -5   3   5       42.50       56.72     17.01 o 
  -4   3   5      144.02      180.90     20.79 o 
  -3   3   5      866.07      945.01     54.04 o 
  -2   3   5      375.33      320.15     21.43 o 
  -1   3   5     1415.48     1322.61     31.05 o 
   0   3   5       26.74       18.44      6.14 o 
   1   3   5       60.34       77.31     12.08 o 
   2   3   5      213.04      216.85     21.58 o 
   3   3   5      251.23      262.40     25.07 o 
   4   3   5        7.61       36.19     42.72 o 
   5   3   5       18.97      103.63     56.26 o 
  -9   4   5        2.35        6.33     13.67 o 
  -8   4   5        0.55       10.55     13.01 o 
  -7   4   5        0.75        7.55     10.32 o 
  -6   4   5      162.06      165.80     19.67 o 
  -5   4   5       72.09       60.15     13.61 o 
  -4   4   5       70.93       82.09     13.21 o 
  -3   4   5       94.44      117.57      9.81 o 
  -2   4   5      402.35      417.27     16.19 o 
  -1   4   5        0.68        5.20      5.52 o 
   0   4   5       39.58       45.17      8.55 o 
   1   4   5     2273.41     2268.72    107.92 o 
   2   4   5      239.20      242.63     22.62 o 
   3   4   5      568.38      630.03     34.49 o 
   4   4   5       32.80       83.62     30.79 o 
   5   4   5      159.33      259.24     84.26 o 
  -9   5   5        4.92        5.78     14.13 o 
  -8   5   5        1.24        3.74     12.48 o 
  -7   5   5       24.66       29.50     13.87 o 
  -6   5   5      277.29      241.62     22.37 o 
  -5   5   5       28.83       29.81     11.44 o 
  -4   5   5        0.62       -1.87      7.77 o 
  -3   5   5      147.90      162.76     11.20 o 
  -2   5   5      237.20      229.37     14.92 o 
  -1   5   5      600.03      632.50     19.46 o 
   0   5   5      450.21      467.98     19.44 o 
   1   5   5      183.97      204.94     17.33 o 
   2   5   5        0.79        4.99      8.05 o 
   3   5   5        6.59       13.48     12.87 o 
   4   5   5      163.65      199.78     37.57 o 
   5   5   5       22.80       61.59     36.42 o 
  -9   6   5        1.78        9.99     18.06 o 
  -8   6   5        1.20        8.19     13.00 o 
  -7   6   5       26.53       21.91     12.74 o 
  -6   6   5       75.08       59.89     14.92 o 
  -5   6   5       26.19       24.06     10.88 o 
  -4   6   5        0.37        0.54      8.24 o 
  -3   6   5       39.93       58.24      8.34 o 
  -2   6   5      215.01      214.38     18.33 o 
  -1   6   5       47.84       47.84      7.71 o 
   0   6   5       19.44       23.04      8.22 o 
   1   6   5     1028.52     1012.78     44.49 o 
   2   6   5       74.40       73.08     13.27 o 
   3   6   5      184.52      214.34     20.71 o 
   4   6   5       76.65      104.30     21.89 o 
   5   6   5       78.18      115.70     38.36 o 
  -9   7   5        0.00      -17.51     15.65 o 
  -8   7   5       14.80        4.93     19.28 o 
  -7   7   5       28.37       25.11     16.92 o 
  -6   7   5        2.10       -2.54      9.06 o 
  -5   7   5       89.00      104.87     15.65 o 
  -4   7   5       14.67       13.24      6.98 o 
  -3   7   5      172.42      199.73     14.82 o 
  -2   7   5     1445.82     1477.30     42.36 o 
  -1   7   5        3.14       -5.32      4.77 o 
   0   7   5      240.70      240.30     14.07 o 
   1   7   5      101.61      108.30     14.07 o 
   2   7   5      505.20      518.20     26.00 o 
   3   7   5       10.90       16.05     11.49 o 
   4   7   5       72.61       87.36     17.83 o 
   5   7   5        0.04       23.19     14.68 o 
  -9   8   5       20.35       18.11     19.33 o 
  -8   8   5       64.87       81.23     24.25 o 
  -7   8   5       11.49        6.70     12.90 o 
  -6   8   5      290.82      287.78     53.23 o 
  -5   8   5       12.63        9.90     12.24 o 
  -4   8   5       31.29       30.23      9.63 o 
  -3   8   5       11.01        9.02      7.39 o 
  -2   8   5       58.98       64.83     10.43 o 
  -1   8   5      308.80      346.05     30.26 o 
   0   8   5       63.27       64.25     10.96 o 
   1   8   5      268.55      296.33     25.08 o 
   2   8   5       31.62       42.20     11.97 o 
   3   8   5      311.79      320.09     30.12 o 
   4   8   5        0.95        0.43     11.14 o 
   5   8   5      254.63      283.61     42.41 o 
  -9   9   5        2.06        2.51     16.46 o 
  -8   9   5        4.00       14.30     16.80 o 
  -7   9   5      111.52       74.04     22.13 o 
  -6   9   5       84.40       62.88     20.24 o 
  -5   9   5       80.69       92.08     28.60 o 
  -4   9   5      139.38      136.70     15.34 o 
  -3   9   5       43.58       45.93     10.95 o 
  -2   9   5      761.33      814.54     48.59 o 
  -1   9   5      510.57      509.82     30.17 o 
   0   9   5       15.21       18.80      8.81 o 
   1   9   5      294.62      286.97     25.35 o 
   2   9   5       62.96       98.95     18.83 o 
   3   9   5       14.31       -5.61     23.56 o 
   4   9   5      119.16      139.45     25.56 o 
   5   9   5        0.91       14.82     17.43 o 
  -9  10   5        9.20       22.22     19.38 o 
  -8  10   5        0.34       13.29     16.92 o 
  -7  10   5       14.44       -4.33     13.67 o 
  -6  10   5        4.75        8.09     14.36 o 
  -5  10   5      281.85      271.02     30.31 o 
  -4  10   5      333.42      305.00     21.19 o 
  -3  10   5       93.01      105.86     14.37 o 
  -2  10   5       39.95       48.88     16.97 o 
  -1  10   5      248.04      265.21     18.02 o 
   0  10   5      412.56      465.56     37.46 o 
   1  10   5       25.71       14.68     11.61 o 
   2  10   5      102.08       92.29     19.00 o 
   3  10   5       97.38      109.05     22.24 o 
   4  10   5        0.32       15.50     16.13 o 
   5  10   5       32.22       47.32     21.79 o 
  -9  11   5        7.15        5.06     19.28 o 
  -8  11   5        9.21      -13.59     14.50 o 
  -7  11   5       32.50       40.77     18.57 o 
  -6  11   5        1.45        0.34     13.86 o 
  -5  11   5       28.74       22.69     17.32 o 
  -4  11   5       29.23       15.30      9.67 o 
  -3  11   5      128.03      148.90     16.58 o 
  -2  11   5       45.42       40.29     16.87 o 
  -1  11   5      305.39      288.26     26.60 o 
   0  11   5      212.94      234.87     22.75 o 
   1  11   5      118.21      104.27     22.26 o 
   2  11   5        5.00       -1.38     10.58 o 
   3  11   5       29.31        2.34     18.54 o 
   4  11   5       70.35       63.12     22.48 o 
   5  11   5        1.63      -18.46     27.78 o 
  -8  12   5       55.28       38.07     21.49 o 
  -7  12   5       96.49       85.56     24.64 o 
  -6  12   5       66.25       49.30     20.04 o 
  -5  12   5      176.64      173.48     26.89 o 
  -4  12   5      113.00      124.62     16.41 o 
  -3  12   5      572.49      567.46     28.31 o 
  -2  12   5     1102.33     1116.03     71.73 o 
  -1  12   5        0.45        1.59      7.17 o 
   0  12   5      261.59      287.30     25.34 o 
   1  12   5        1.73       -7.69      8.61 o 
   2  12   5        6.46        9.15     13.14 o 
   3  12   5        0.06      -17.16     21.42 o 
   4  12   5       23.22       15.12     17.81 o 
  -8  13   5        5.75        3.57     16.11 o 
  -7  13   5       45.21       52.88     21.26 o 
  -6  13   5        3.04       -0.35     13.12 o 
  -5  13   5       95.57       73.38     20.33 o 
  -4  13   5       21.85       36.57     11.92 o 
  -3  13   5      248.37      263.06     25.68 o 
  -2  13   5      314.41      319.11     28.45 o 
  -1  13   5        7.63        8.00      8.25 o 
   0  13   5       80.44       90.15     17.49 o 
   1  13   5      316.77      296.96     28.11 o 
   2  13   5      160.25      116.80     21.56 o 
   3  13   5       33.81       32.95     16.97 o 
   4  13   5       15.00       26.85     18.14 o 
  -8  14   5        3.67        0.97     15.89 o 
  -7  14   5       49.56       56.52     21.94 o 
  -6  14   5       11.33        5.51     15.28 o 
  -5  14   5      181.33      223.80     30.33 o 
  -4  14   5      243.81      239.25     27.14 o 
  -3  14   5        4.81       13.06     10.16 o 
  -2  14   5      764.89      779.55     41.68 o 
  -1  14   5      225.13      207.82     35.09 o 
   0  14   5      100.49       96.90     18.39 o 
   1  14   5        3.33       -5.27      9.71 o 
   2  14   5       70.69       47.30     18.58 o 
   3  14   5        3.14      -15.27     18.74 o 
   4  14   5       30.07       38.20     22.13 o 
  -8  15   5        1.56        0.73     17.10 o 
  -7  15   5        1.25        9.77     16.49 o 
  -6  15   5       14.19        0.72     29.10 o 
  -5  15   5       11.53       10.37     14.38 o 
  -4  15   5        6.00        1.73      8.88 o 
  -3  15   5       50.75       73.50     14.74 o 
  -2  15   5      242.52      227.10     28.10 o 
  -1  15   5       10.39        7.31     11.05 o 
   0  15   5       51.81       58.93     22.49 o 
   1  15   5       15.69       -0.61     16.53 o 
   2  15   5      217.99      240.90     29.24 o 
   3  15   5       91.10       58.77     20.80 o 
   4  15   5       89.77       95.86     35.37 o 
  -8  16   5        6.49       12.41     19.22 o 
  -7  16   5        7.36       -8.12     15.92 o 
  -6  16   5        0.46        8.58     15.56 o 
  -5  16   5       42.30       68.67     22.00 o 
  -4  16   5        1.76       -0.46      8.35 o 
  -3  16   5      305.35      278.88     41.59 o 
  -2  16   5        7.11       12.90      9.38 o 
  -1  16   5      123.22      102.24     20.43 o 
   0  16   5       20.82       16.55     13.16 o 
   1  16   5       12.96        6.68     12.16 o 
   2  16   5        0.14        7.18     14.49 o 
   3  16   5        0.00      -11.96     13.18 o 
   4  16   5        2.40        4.47     17.84 o 
  -8  17   5        4.91        6.55     18.24 o 
  -7  17   5        0.02        2.40     16.25 o 
  -6  17   5        7.47        2.16     15.83 o 
  -5  17   5        0.71       -4.07     14.53 o 
  -4  17   5       37.94       45.66     14.06 o 
  -3  17   5      192.00      198.23     21.52 o 
  -2  17   5      341.85      329.48     30.97 o 
  -1  17   5       79.91       95.75     20.35 o 
   0  17   5      241.17      216.40     28.40 o 
   1  17   5        1.61       -3.25     11.03 o 
   2  17   5      217.67      226.27     31.84 o 
   3  17   5        3.97       17.48     16.39 o 
   4  17   5      126.60      135.41     30.60 o 
  -7  18   5        0.25        2.82     16.84 o 
  -6  18   5       57.10       52.84     20.83 o 
  -5  18   5        2.94       -5.95     13.13 o 
  -4  18   5        4.03        4.18     10.70 o 
  -3  18   5      359.69      354.64     43.34 o 
  -2  18   5      191.70      180.78     34.77 o 
  -1  18   5       37.44       37.83     15.90 o 
   0  18   5        0.36       -1.93     11.66 o 
   1  18   5       46.39       26.97     16.12 o 
   2  18   5        1.41       15.87     15.39 o 
   3  18   5       10.61        3.14     15.68 o 
  -7  19   5        2.54        2.33     16.52 o 
  -6  19   5        3.53        9.63     17.43 o 
  -5  19   5       12.94       10.28     15.23 o 
  -4  19   5        0.29       -2.76      9.95 o 
  -3  19   5      145.69      137.97     24.07 o 
  -2  19   5      193.89      168.18     35.65 o 
  -1  19   5       53.33       50.82     18.03 o 
   0  19   5      224.47      227.93     29.78 o 
   1  19   5        0.14        3.24     13.23 o 
   2  19   5      199.49      255.05     34.30 o 
   3  19   5        0.19        0.27     16.23 o 
  -7  20   5        0.08       -4.54     27.09 o 
  -6  20   5       65.57       49.89     23.66 o 
  -5  20   5       72.38       86.93     37.92 o 
  -4  20   5       21.81       25.25     16.41 o 
  -3  20   5      241.78      248.60     31.03 o 
  -2  20   5       30.21       50.27     23.94 o 
  -1  20   5        0.99        5.78     11.83 o 
   0  20   5       33.65       25.17     15.70 o 
   1  20   5       21.77       14.06     15.00 o 
   2  20   5       27.63       37.67     19.00 o 
   3  20   5       37.81       46.37     21.84 o 
  -7  21   5       47.08       62.49     39.05 o 
  -6  21   5       11.03       11.09     32.13 o 
  -5  21   5       37.89       11.72     29.10 o 
  -4  21   5       10.68       -9.48     12.89 o 
  -3  21   5      140.09      146.41     25.69 o 
  -2  21   5       26.28       21.29     20.53 o 
  -1  21   5       12.70       10.38     12.78 o 
   0  21   5       36.73       30.13     16.87 o 
   1  21   5       49.72       63.87     21.82 o 
   2  21   5      220.76      170.63     30.59 o 
   3  21   5       15.24       14.58     18.63 o 
  -6  22   5        8.45       17.51     33.26 o 
  -5  22   5       12.58       16.25     29.98 o 
  -4  22   5      110.29      139.67     28.35 o 
  -3  22   5       68.39       93.04     23.42 o 
  -2  22   5        2.64       -7.00     12.56 o 
  -1  22   5       22.59       24.64     16.37 o 
   0  22   5      389.54      461.09     56.82 o 
   1  22   5       97.24      115.98     26.71 o 
   2  22   5       24.75       12.80     17.18 o 
  -6  23   5       14.58        5.54     31.87 o 
  -5  23   5       64.38       55.18     36.91 o 
  -4  23   5       98.61       79.26     23.07 o 
  -3  23   5       62.52       74.70     23.34 o 
  -2  23   5        0.64       11.60     15.31 o 
  -1  23   5       46.93       53.50     19.77 o 
   0  23   5        5.53        8.43     12.85 o 
   1  23   5        1.18       -1.43     13.79 o 
   2  23   5        6.17       25.99     19.07 o 
  -6  24   5        0.19      -23.81     28.09 o 
  -5  24   5       37.83       40.82     37.04 o 
  -4  24   5       15.10        8.75     20.60 o 
  -3  24   5       23.47       13.03     15.88 o 
  -2  24   5       98.26       79.03     22.85 o 
  -1  24   5        1.15       -0.25     13.53 o 
   0  24   5       39.54       49.76     20.47 o 
   1  24   5       35.73       45.25     20.89 o 
   2  24   5       50.50       54.61     23.65 o 
  -5  25   5        7.74       13.73     29.98 o 
  -4  25   5        0.09       -3.48     14.59 o 
  -3  25   5       31.97       36.33     19.06 o 
  -2  25   5        9.01       17.31     16.14 o 
  -1  25   5       10.65       23.70     16.89 o 
   0  25   5        8.68       16.74     15.05 o 
   1  25   5       11.97       15.63     17.63 o 
  -5  26   5        5.15        1.13     32.88 o 
  -4  26   5        0.13       12.70     19.09 o 
  -3  26   5       70.70       72.23     24.75 o 
  -2  26   5      107.71      107.72     26.23 o 
  -1  26   5       13.23        3.91     19.15 o 
   0  26   5       68.58       66.04     43.90 o 
   1  26   5        8.52        4.36     15.81 o 
  -4  27   5        7.81       19.65     20.18 o 
  -3  27   5        5.17       18.28     18.47 o 
  -2  27   5       11.85       20.57     17.24 o 
  -1  27   5        0.08       20.28     21.92 o 
   0  27   5        0.37        1.70     15.20 o 
  -3  28   5        5.47        6.32     17.37 o 
  -2  28   5       12.59       22.45     20.79 o 
  -1  28   5        2.77       -3.53     17.39 o 
  -9   0   6       38.64       26.06     29.92 o 
  -8   0   6      107.41      100.53     36.16 o 
  -7   0   6      108.76       94.61     34.52 o 
  -6   0   6      497.52      420.90     47.62 o 
  -5   0   6      142.01      158.61     34.01 o 
  -4   0   6        8.10       -7.68     15.37 o 
  -3   0   6       34.14       39.19     11.83 o 
  -2   0   6      153.56      168.65     19.61 o 
  -1   0   6       34.29       34.69     12.55 o 
   0   0   6     2974.96     2854.23    168.44 o 
   1   0   6      699.41      748.19     43.03 o 
   2   0   6      107.26      117.59     23.51 o 
   3   0   6       22.48       52.31     21.41 o 
   4   0   6       11.06       -3.65     24.69 o 
  -9   1   6        3.31        5.64     11.67 o 
  -8   1   6       27.71       22.99     14.25 o 
  -7   1   6       61.05       76.46     22.61 o 
  -6   1   6        0.38       17.62     16.75 o 
  -5   1   6       24.69       27.23     15.71 o 
  -4   1   6       61.59       89.28     21.92 o 
  -3   1   6        7.88        3.37      5.93 o 
  -2   1   6      410.36      406.82     18.98 o 
  -1   1   6      158.01      140.41     13.74 o 
   0   1   6       70.31       81.41     12.18 o 
   1   1   6     1207.29     1207.34     37.54 o 
   2   1   6       37.40       39.46     12.28 o 
   3   1   6       30.53       36.84     13.54 o 
   4   1   6       10.48        5.44     14.51 o 
  -9   2   6       21.38       30.34     16.81 o 
  -8   2   6      147.04      127.03     21.94 o 
  -7   2   6       47.93       55.26     16.10 o 
  -6   2   6       52.25       39.29     18.56 o 
  -5   2   6        1.79        3.95     14.03 o 
  -4   2   6       30.79       34.22     15.08 o 
  -3   2   6      127.42      129.97     14.40 o 
  -2   2   6      158.79      159.51     13.49 o 
  -1   2   6      106.45      100.08     12.17 o 
   0   2   6      177.76      197.08     17.69 o 
   1   2   6      249.64      218.99     18.85 o 
   2   2   6      540.55      551.35     34.93 o 
   3   2   6      242.91      267.60     28.42 o 
   4   2   6       78.93      250.69     86.57 o 
  -9   3   6        3.62       12.61     14.84 o 
  -8   3   6        4.72       15.41     13.65 o 
  -7   3   6        2.81        5.30     11.17 o 
  -6   3   6       26.71       25.79     12.69 o 
  -5   3   6       25.89       32.74     16.67 o 
  -4   3   6      112.99      152.96     21.58 o 
  -3   3   6      267.99      272.81     16.20 o 
  -2   3   6      102.99       99.10     13.20 o 
  -1   3   6       32.57       38.17      8.08 o 
   0   3   6      667.88      625.75     27.62 o 
   1   3   6        1.55       -1.41      7.32 o 
   2   3   6       45.06       37.88     14.35 o 
   3   3   6       21.34       59.38     45.67 o 
   4   3   6      127.85      280.68     94.83 o 
  -9   4   6        0.11       -3.76     15.63 o 
  -8   4   6      174.55      138.46     22.72 o 
  -7   4   6       22.31       27.19     14.42 o 
  -6   4   6        2.47       -4.59      9.48 o 
  -5   4   6       10.20       20.63     11.50 o 
  -4   4   6       77.52       80.49     14.31 o 
  -3   4   6       61.70       75.76      9.62 o 
  -2   4   6      252.37      225.01     14.10 o 
  -1   4   6      334.86      321.78     17.98 o 
   0   4   6      454.67      438.07     25.75 o 
   1   4   6      129.88      131.71     17.89 o 
   2   4   6        1.83       14.96     11.46 o 
   3   4   6       12.99       57.18     22.36 o 
   4   4   6      169.23      292.47     87.39 o 
  -9   5   6        3.73       15.87     18.37 o 
  -8   5   6      329.91      255.33     35.08 o 
  -7   5   6        1.04        1.72     14.68 o 
  -6   5   6       67.91       84.87     22.16 o 
  -5   5   6       10.37       27.89     14.75 o 
  -4   5   6      186.40      172.43     33.45 o 
  -3   5   6      106.41      126.82     11.63 o 
  -2   5   6      402.73      458.82     21.54 o 
  -1   5   6      404.87      406.61     17.89 o 
   0   5   6       43.68       51.04     12.31 o 
   1   5   6      293.33      287.40     21.79 o 
   2   5   6        1.34        7.24      9.47 o 
   3   5   6        8.73       40.83     17.78 o 
   4   5   6        9.70       71.59     52.16 o 
  -9   6   6       26.53       39.73     20.88 o 
  -8   6   6       29.78       16.75     18.14 o 
  -7   6   6       24.27       33.65     18.08 o 
  -6   6   6        2.75        6.38     12.56 o 
  -5   6   6       16.55       10.16     13.34 o 
  -4   6   6       38.99       43.27     16.75 o 
  -3   6   6      892.22      886.70     28.51 o 
  -2   6   6      118.08      120.11     13.52 o 
  -1   6   6        2.88        9.67      7.76 o 
   0   6   6       74.90       88.94     16.66 o 
   1   6   6       17.87        9.49     11.95 o 
   2   6   6       34.23       53.27     17.97 o 
   3   6   6       20.09       59.18     46.97 o 
   4   6   6        0.01       16.10     24.82 o 
  -9   7   6        0.00        9.25     18.43 o 
  -8   7   6        0.31        6.09     16.69 o 
  -7   7   6      271.54      263.48     34.72 o 
  -6   7   6      250.40      222.82     29.98 o 
  -5   7   6       16.95        2.67     13.13 o 
  -4   7   6      228.69      225.23     26.67 o 
  -3   7   6      108.34      116.32     13.54 o 
  -2   7   6      144.92      158.72     15.26 o 
  -1   7   6      109.93      119.84     14.04 o 
   0   7   6      146.91      149.25     20.40 o 
   1   7   6        4.14        3.78     10.13 o 
   2   7   6       15.91       26.76     26.89 o 
   3   7   6        0.99       33.26     23.61 o 
   4   7   6        0.12        4.20     17.80 o 
  -9   8   6        0.23        0.51     19.46 o 
  -8   8   6        4.24       -9.43     13.92 o 
  -7   8   6       15.75       32.53     18.37 o 
  -6   8   6        5.22        4.75     13.29 o 
  -5   8   6      138.72      134.71     24.24 o 
  -4   8   6       15.80       33.02     15.37 o 
  -3   8   6       12.57        8.11      8.52 o 
  -2   8   6       31.10       28.02      9.46 o 
  -1   8   6        0.22       -0.36      7.35 o 
   0   8   6      347.12      347.56     26.96 o 
   1   8   6        7.63        1.36     11.11 o 
   2   8   6        3.27        5.74     12.72 o 
   3   8   6      105.09      123.45     26.28 o 
   4   8   6        1.51        2.85     16.37 o 
  -9   9   6        1.69       -1.33     17.54 o 
  -8   9   6        2.64       11.91     17.29 o 
  -7   9   6      134.15      107.96     25.69 o 
  -6   9   6       24.61       36.04     17.52 o 
  -5   9   6       66.32       75.13     20.85 o 
  -4   9   6      977.07      969.16     48.52 o 
  -3   9   6       25.79       20.54      9.35 o 
  -2   9   6      127.91      122.45     14.75 o 
  -1   9   6       73.18       92.74     14.15 o 
   0   9   6      146.30      160.07     20.64 o 
   1   9   6        6.88       -0.86     11.70 o 
   2   9   6        0.97       11.27     12.31 o 
   3   9   6       27.47       56.27     18.96 o 
   4   9   6        2.71       12.60     15.72 o 
  -9  10   6        0.17       -5.29     16.80 o 
  -8  10   6       28.96       25.22     19.20 o 
  -7  10   6       65.91       77.06     24.34 o 
  -6  10   6        0.96        2.27     17.89 o 
  -5  10   6        1.07       -5.44     12.00 o 
  -4  10   6      296.76      312.22     32.43 o 
  -3  10   6       61.52       58.17     13.55 o 
  -2  10   6       75.88       75.05     13.04 o 
  -1  10   6        4.49        0.88      7.37 o 
   0  10   6        2.20       -1.81      9.72 o 
   1  10   6        0.06       -2.60     10.96 o 
   2  10   6       34.32       52.59     17.99 o 
   3  10   6      195.57      198.93     28.58 o 
   4  10   6        0.12        7.91     16.92 o 
  -8  11   6        0.11        7.54     17.01 o 
  -7  11   6       12.08        7.01     15.88 o 
  -6  11   6      151.68      176.69     29.50 o 
  -5  11   6       26.60       14.68     18.65 o 
  -4  11   6        5.94       11.27     13.34 o 
  -3  11   6      150.67      155.46     18.80 o 
  -2  11   6        0.12        2.14      8.05 o 
  -1  11   6      239.27      280.69     21.22 o 
   0  11   6        0.89        3.33     10.99 o 
   1  11   6      329.79      339.12     36.44 o 
   2  11   6      119.81      124.67     23.71 o 
   3  11   6      159.86      242.74     31.55 o 
   4  11   6        0.51        1.78     17.05 o 
  -8  12   6        0.00      -15.21     23.43 o 
  -7  12   6        0.02        0.13     14.60 o 
  -6  12   6        0.00       -7.29     14.11 o 
  -5  12   6       76.28       67.01     21.35 o 
  -4  12   6      541.02      555.22     39.28 o 
  -3  12   6       92.47       87.59     15.54 o 
  -2  12   6       43.73       37.05     11.06 o 
  -1  12   6       12.79       17.44     10.22 o 
   0  12   6      327.66      342.07     29.53 o 
   1  12   6       76.12       63.71     17.80 o 
   2  12   6      136.55      121.09     24.21 o 
   3  12   6       87.85      113.60     25.44 o 
  -8  13   6        2.92       -2.73     16.78 o 
  -7  13   6       12.34       -1.16     15.76 o 
  -6  13   6       17.81       15.09     15.59 o 
  -5  13   6       68.66       66.97     21.23 o 
  -4  13   6       94.04       88.76     15.85 o 
  -3  13   6      280.77      275.81     27.40 o 
  -2  13   6        6.56       -0.23      8.56 o 
  -1  13   6      227.61      247.22     20.80 o 
   0  13   6       11.99        3.15     16.84 o 
   1  13   6      265.20      336.60     31.64 o 
   2  13   6      161.56      201.69     27.98 o 
   3  13   6      142.57      170.94     28.60 o 
  -8  14   6        0.24        5.19     18.52 o 
  -7  14   6        8.87        0.73     15.27 o 
  -6  14   6        5.52       -5.10     14.30 o 
  -5  14   6      208.38      214.95     31.05 o 
  -4  14   6      640.64      600.20     32.40 o 
  -3  14   6       42.86       39.50     13.27 o 
  -2  14   6       79.17       62.29     14.75 o 
  -1  14   6       24.44       39.91     13.11 o 
   0  14   6       27.98       16.75     13.85 o 
   1  14   6       16.37       -2.48     31.67 o 
   2  14   6       25.63       24.47     15.68 o 
   3  14   6        0.03      -14.12     16.42 o 
  -8  15   6       16.07        2.42     18.94 o 
  -7  15   6        4.14       16.87     16.34 o 
  -6  15   6       31.81       42.08     21.33 o 
  -5  15   6        6.75        3.85     14.92 o 
  -4  15   6       40.85       58.83     14.96 o 
  -3  15   6        3.44        4.82     10.52 o 
  -2  15   6       29.27       45.38     13.53 o 
  -1  15   6      351.23      360.05     35.01 o 
   0  15   6        1.30       -7.08     25.72 o 
   1  15   6       99.07       98.39     22.55 o 
   2  15   6        0.90       -4.41     13.79 o 
   3  15   6       93.75       79.81     50.32 o 
  -8  16   6        2.28       10.54     19.13 o 
  -7  16   6       14.59       -1.24     16.17 o 
  -6  16   6       12.60       -1.11     16.31 o 
  -5  16   6        0.27       -2.23     13.63 o 
  -4  16   6       94.86       95.37     23.52 o 
  -3  16   6      362.06      372.98     28.85 o 
  -2  16   6      242.92      226.41     22.89 o 
  -1  16   6       77.62       74.17     20.89 o 
   0  16   6      163.96      154.64     26.65 o 
   1  16   6       15.58       24.00     15.73 o 
   2  16   6        0.72      -14.64     37.00 o 
   3  16   6        1.07      -12.26     37.04 o 
  -7  17   6       13.48      -15.56     13.64 o 
  -6  17   6        1.57        9.11     16.91 o 
  -5  17   6       10.15       33.73     19.50 o 
  -4  17   6        6.68        7.39     14.38 o 
  -3  17   6       35.58       34.64     13.76 o 
  -2  17   6      219.41      231.30     29.51 o 
  -1  17   6        0.98       -1.91     11.05 o 
   0  17   6        6.39        2.27     12.47 o 
   1  17   6      230.49      272.71     34.37 o 
   2  17   6        5.31       -5.71     14.82 o 
   3  17   6        4.79        2.57     17.74 o 
  -7  18   6       13.45       20.16     20.27 o 
  -6  18   6       10.36        7.26     17.24 o 
  -5  18   6      226.76      208.93     32.69 o 
  -4  18   6        3.49        1.95     10.73 o 
  -3  18   6       54.06       67.23     16.18 o 
  -2  18   6       12.83        2.99     12.02 o 
  -1  18   6        0.22       -3.59     11.12 o 
   0  18   6        1.93       -1.57     11.91 o 
   1  18   6       15.62       16.62     15.01 o 
   2  18   6       14.06       11.66     16.91 o 
  -7  19   6        0.14       -1.92     17.12 o 
  -6  19   6       13.33        8.19     18.30 o 
  -5  19   6       57.83       57.84     24.16 o 
  -4  19   6        0.68       -0.81     11.21 o 
  -3  19   6      132.84      133.36     25.54 o 
  -2  19   6      216.14      197.42     29.14 o 
  -1  19   6       42.24       52.70     19.53 o 
   0  19   6        8.88        6.98     12.82 o 
   1  19   6        2.71        9.87     13.82 o 
   2  19   6       72.15       72.43     24.57 o 
  -7  20   6        1.25        6.14     19.64 o 
  -6  20   6        9.77        6.22     17.59 o 
  -5  20   6      186.54      180.29     32.32 o 
  -4  20   6       40.53       44.78     19.21 o 
  -3  20   6      130.57      163.38     27.83 o 
  -2  20   6       50.21       27.72     23.18 o 
  -1  20   6      143.00      145.86     27.29 o 
   0  20   6        8.22       31.50     18.08 o 
   1  20   6        1.79       -2.25     13.45 o 
   2  20   6       10.12       15.31     17.30 o 
  -6  21   6        4.43       -7.08     16.74 o 
  -5  21   6       19.08       18.27     30.24 o 
  -4  21   6       26.03       20.74     17.62 o 
  -3  21   6      128.72      113.49     25.33 o 
  -2  21   6        0.13        7.81     18.02 o 
  -1  21   6       57.81       85.29     23.42 o 
   0  21   6       67.93       67.74     21.90 o 
   1  21   6       99.50      123.42     31.56 o 
   2  21   6       79.38       83.09     27.12 o 
  -6  22   6        0.02       13.23     32.63 o 
  -5  22   6       29.70       10.33     32.00 o 
  -4  22   6       40.47       23.84     17.95 o 
  -3  22   6       39.39       44.70     20.09 o 
  -2  22   6       24.73       31.87     23.94 o 
  -1  22   6       27.03       33.12     17.44 o 
   0  22   6       16.16        7.84     14.94 o 
   1  22   6       46.30       48.44     20.98 o 
  -6  23   6        4.61      -26.08     28.85 o 
  -5  23   6       64.94       14.24     33.26 o 
  -4  23   6        3.33       -2.82     16.34 o 
  -3  23   6        4.26        5.48     16.35 o 
  -2  23   6        0.38       -5.42     18.65 o 
  -1  23   6        9.62       11.21     15.63 o 
   0  23   6       36.62       35.43     19.35 o 
   1  23   6       66.93       67.90     23.02 o 
  -5  24   6       27.47       -0.13     32.38 o 
  -4  24   6       10.13        8.60     17.58 o 
  -3  24   6       17.86       19.25     17.43 o 
  -2  24   6       48.67       41.22     19.58 o 
  -1  24   6        0.12       10.48     16.29 o 
   0  24   6       25.38       23.73     18.84 o 
  -5  25   6        1.82        3.65     32.88 o 
  -4  25   6       31.94       36.25     19.53 o 
  -3  25   6        4.79       15.50     16.98 o 
  -2  25   6        0.24       14.73     16.24 o 
  -1  25   6       10.16       13.71     18.15 o 
   0  25   6        7.85       23.70     16.80 o 
  -4  26   6       14.27       15.40     18.90 o 
  -3  26   6        6.86        2.81     15.78 o 
  -2  26   6       29.79       52.06     26.39 o 
  -1  26   6        1.97       -1.03     15.73 o 
  -9   1   7       35.07       14.80     14.42 o 
  -8   1   7        2.81       18.99     15.11 o 
  -7   1   7       24.79       20.85     19.64 o 
  -6   1   7        7.11       -4.45     15.90 o 
  -5   1   7        8.59       17.73     16.87 o 
  -4   1   7       11.11        3.86     20.72 o 
  -3   1   7      107.39      105.28     14.29 o 
  -2   1   7      144.94      147.41     15.07 o 
  -1   1   7      340.82      329.33     22.67 o 
   0   1   7       20.63       16.12      9.45 o 
   1   1   7       32.84       31.63     11.74 o 
   2   1   7      115.02      141.05     19.46 o 
   3   1   7       51.59       63.51     20.69 o 
  -9   2   7       90.45       63.19     24.43 o 
  -8   2   7      199.66      165.40     30.82 o 
  -7   2   7        3.98        7.55     12.89 o 
  -6   2   7       13.88       24.87     17.90 o 
  -5   2   7       80.54       89.45     21.69 o 
  -4   2   7       78.50       73.07     19.59 o 
  -3   2   7      202.73      191.94     21.99 o 
  -2   2   7      221.77      225.09     17.40 o 
  -1   2   7      341.32      298.05     20.61 o 
   0   2   7       56.45       63.74     13.02 o 
   1   2   7        1.51        2.89      8.66 o 
   2   2   7       69.70      115.60     22.23 o 
   3   2   7       29.97      154.04     78.92 o 
  -9   3   7        0.24        2.68     17.10 o 
  -8   3   7       54.59       67.43     23.62 o 
  -7   3   7       18.44       40.89     19.16 o 
  -6   3   7        7.93        8.61     14.74 o 
  -5   3   7      312.94      390.29     51.02 o 
  -4   3   7        9.93       17.39     22.80 o 
  -3   3   7       80.99      134.22     47.94 o 
  -2   3   7       68.11       65.07     13.70 o 
  -1   3   7        5.08       24.76     10.97 o 
   0   3   7        0.12       -1.84      9.21 o 
   1   3   7        0.12       10.35     10.82 o 
   2   3   7        5.36       43.48     28.35 o 
   3   3   7        0.01       68.62     74.70 o 
  -9   4   7       20.46        1.49     16.76 o 
  -8   4   7       60.15       61.69     23.46 o 
  -7   4   7        1.34       18.56     15.17 o 
  -6   4   7        2.89       -4.30     13.79 o 
  -5   4   7      151.30      188.53     27.39 o 
  -4   4   7      135.52      136.61     31.24 o 
  -3   4   7       52.32       71.16     15.77 o 
  -2   4   7        6.02        6.45      9.68 o 
  -1   4   7     1903.65     1787.49     64.17 o 
   0   4   7      136.57      137.75     23.49 o 
   1   4   7       24.09       37.09     14.75 o 
   2   4   7      139.78      214.60     69.11 o 
   3   4   7        0.64       70.86     58.81 o 
  -9   5   7        5.57        8.91     19.12 o 
  -8   5   7      104.27       86.86     26.00 o 
  -7   5   7        4.10       -1.46     13.42 o 
  -6   5   7       11.49       12.60     13.92 o 
  -5   5   7       60.24       55.83     18.96 o 
  -4   5   7       98.46      100.19     21.33 o 
  -3   5   7        2.93       -2.02      9.83 o 
  -2   5   7        2.34        9.13      8.77 o 
  -1   5   7      327.80      377.21     64.95 o 
   0   5   7       25.14       25.78     13.10 o 
   1   5   7       31.83       67.41     31.95 o 
   2   5   7        1.88       28.07     37.47 o 
   3   5   7        6.19       43.88     50.64 o 
  -9   6   7       49.65       36.33     23.43 o 
  -8   6   7      137.69       97.94     27.28 o 
  -7   6   7       10.91        3.05     25.32 o 
  -6   6   7       28.60       43.91     18.48 o 
  -5   6   7       98.84       94.46     23.55 o 
  -4   6   7        0.06       -7.59     11.14 o 
  -3   6   7      216.33      192.80     27.90 o 
  -2   6   7      629.96      663.69     44.95 o 
  -1   6   7      135.19      143.63     19.77 o 
   0   6   7        0.51       20.15     14.49 o 
   1   6   7       20.04       33.34     17.87 o 
   2   6   7      308.20      415.10     75.12 o 
   3   6   7        3.65       20.34     29.56 o 
  -9   7   7       15.00       24.82     22.13 o 
  -8   7   7        3.39       -0.29     15.34 o 
  -7   7   7        2.71       -2.29     14.45 o 
  -6   7   7       22.07       41.31     31.37 o 
  -5   7   7        8.77       -0.15     14.20 o 
  -4   7   7      326.37      302.90     32.02 o 
  -3   7   7       15.14       24.75     13.02 o 
  -2   7   7      369.49      390.06     40.24 o 
  -1   7   7      282.80      266.48     25.39 o 
   0   7   7       83.08      102.92     34.21 o 
   1   7   7       59.98       89.68     20.01 o 
   2   7   7       36.74       60.65     40.31 o 
   3   7   7       28.57       63.42     43.37 o 
  -8   8   7       97.17       66.49     24.98 o 
  -7   8   7       11.81       20.57     18.07 o 
  -6   8   7        3.95       -7.60     13.53 o 
  -5   8   7        0.09       -8.50     13.33 o 
  -4   8   7       52.67       73.62     20.66 o 
  -3   8   7        0.02       -4.31      9.04 o 
  -2   8   7       26.67       27.45     10.87 o 
  -1   8   7       44.89       42.44     15.18 o 
   0   8   7      135.95      166.01     37.17 o 
   1   8   7       76.84      117.02     32.04 o 
   2   8   7       17.61       31.49     27.50 o 
   3   8   7      146.57      203.59     46.80 o 
  -8   9   7        1.05        5.70     17.47 o 
  -7   9   7       31.98       32.42     20.16 o 
  -6   9   7       27.83       42.65     20.16 o 
  -5   9   7        9.57        3.33     14.58 o 
  -4   9   7       27.81       19.13     15.25 o 
  -3   9   7       15.96       28.55     13.28 o 
  -2   9   7        9.62        6.62     10.25 o 
  -1   9   7        0.26       -0.08     11.18 o 
   0   9   7       12.26       12.84     12.61 o 
   1   9   7       43.48       36.52     16.14 o 
   2   9   7        1.81        3.92     14.35 o 
   3   9   7        0.60       24.47     17.37 o 
  -8  10   7        2.10       -7.07     16.56 o 
  -7  10   7       24.43       19.71     18.16 o 
  -6  10   7       43.36       54.21     22.02 o 
  -5  10   7       18.17        4.85     15.93 o 
  -4  10   7       17.17       20.88     16.10 o 
  -3  10   7       17.46        7.47     10.81 o 
  -2  10   7       58.62       61.73     13.71 o 
  -1  10   7       24.14       27.53     17.06 o 
   0  10   7      196.36      176.40     24.81 o 
   1  10   7       64.30       55.22     25.20 o 
   2  10   7       17.77       38.84     17.94 o 
   3  10   7       67.32      118.74     44.08 o 
  -8  11   7        0.00        6.17     18.64 o 
  -7  11   7       14.57        9.80     16.65 o 
  -6  11   7      203.63      180.86     30.97 o 
  -5  11   7        2.82       -1.24     13.77 o 
  -4  11   7       88.26      123.60     24.57 o 
  -3  11   7        2.88       -1.17     10.23 o 
  -2  11   7      172.75      197.95     19.87 o 
  -1  11   7        0.18        7.48     11.49 o 
   0  11   7        3.01       -4.37     11.75 o 
   1  11   7       47.38       81.07     21.98 o 
   2  11   7        0.22        4.71     14.46 o 
  -8  12   7        0.33       -5.12     17.27 o 
  -7  12   7       31.53       -1.60     15.94 o 
  -6  12   7       76.16       56.19     22.69 o 
  -5  12   7        0.02        5.32     14.71 o 
  -4  12   7       56.03       84.99     23.30 o 
  -3  12   7        0.06       -5.43      9.90 o 
  -2  12   7      114.58      116.72     19.91 o 
  -1  12   7       90.29      119.71     24.79 o 
   0  12   7       65.12       53.91     17.89 o 
   1  12   7       55.17       69.98     20.70 o 
   2  12   7       11.92        2.33     14.34 o 
  -8  13   7        5.54       -8.57     16.84 o 
  -7  13   7        8.11        6.75     17.24 o 
  -6  13   7        1.27        7.78     16.34 o 
  -5  13   7       75.40      121.14     27.38 o 
  -4  13   7       87.88       84.93     22.81 o 
  -3  13   7       35.58       26.57     13.85 o 
  -2  13   7       18.20        2.64     15.27 o 
  -1  13   7       37.31       28.34     14.73 o 
   0  13   7       76.03       62.51     20.25 o 
   1  13   7       73.34       77.35     24.05 o 
   2  13   7        0.00        5.17     16.05 o 
  -8  14   7        0.62        4.19     18.69 o 
  -7  14   7        1.31       -1.52     16.14 o 
  -6  14   7        4.34        9.94     18.22 o 
  -5  14   7        0.51       -9.49     15.14 o 
  -4  14   7      561.27      608.64     44.94 o 
  -3  14   7       15.26       26.55     15.24 o 
  -2  14   7       71.77       73.61     16.48 o 
  -1  14   7       23.20       24.35     15.62 o 
   0  14   7        0.12       -0.04     13.30 o 
   1  14   7        0.93       -0.34     11.76 o 
   2  14   7      120.80      148.79     28.31 o 
  -7  15   7        0.64       -8.22     14.20 o 
  -6  15   7       29.12        3.61     18.70 o 
  -5  15   7      116.78       87.17     25.91 o 
  -4  15   7       78.74       66.11     22.36 o 
  -3  15   7       31.94       54.79     15.49 o 
  -2  15   7      100.34      114.36     19.11 o 
  -1  15   7       61.24       81.56     22.27 o 
   0  15   7        1.13       -8.17     16.36 o 
   1  15   7       91.46       83.17     23.71 o 
   2  15   7       15.15       18.36     18.86 o 
  -7  16   7       11.61        6.69     17.60 o 
  -6  16   7       41.15       62.25     25.16 o 
  -5  16   7        0.49        7.45     16.47 o 
  -4  16   7       11.36        7.89     16.52 o 
  -3  16   7       74.10       77.49     17.63 o 
  -2  16   7        6.14        9.49     11.35 o 
  -1  16   7       19.91       11.08     13.80 o 
   0  16   7       45.57       45.19     19.02 o 
   1  16   7       19.61        0.89     38.57 o 
   2  16   7       11.93      -15.85     53.15 o 
  -7  17   7        3.34      -16.57     15.62 o 
  -6  17   7       29.99       15.61     20.07 o 
  -5  17   7       32.31       45.08     22.19 o 
  -4  17   7       83.47      135.27     33.07 o 
  -3  17   7        7.18        8.31     12.23 o 
  -2  17   7       26.06       34.51     17.48 o 
  -1  17   7       43.81       33.63     17.94 o 
   0  17   7       48.35       49.82     20.98 o 
   1  17   7       88.69       90.45     25.00 o 
  -7  18   7        5.63        0.08     16.32 o 
  -6  18   7        0.02       -6.76     17.04 o 
  -5  18   7       90.75       89.52     26.57 o 
  -4  18   7       72.05       46.47     21.50 o 
  -3  18   7        2.70        6.40     12.04 o 
  -2  18   7        4.45       10.12     14.78 o 
  -1  18   7        0.96        6.11     14.61 o 
   0  18   7        1.95        1.81     14.21 o 
   1  18   7        2.06       -9.68     14.93 o 
  -6  19   7       25.20        9.85     19.79 o 
  -5  19   7       36.20       17.74     21.11 o 
  -4  19   7       58.74       66.18     24.23 o 
  -3  19   7       53.34       62.60     21.01 o 
  -2  19   7       37.38       46.82     19.42 o 
  -1  19   7      131.38      132.02     27.67 o 
   0  19   7       63.56       65.19     22.94 o 
   1  19   7       86.19       93.74     26.72 o 
  -6  20   7       20.46       -5.09     19.52 o 
  -5  20   7       12.14       -9.72     16.25 o 
  -4  20   7        4.79        7.12     18.30 o 
  -3  20   7        0.98       14.30     15.68 o 
  -2  20   7       17.44       11.97     14.80 o 
  -1  20   7       35.09       22.34     17.81 o 
   0  20   7        6.52        9.82     16.05 o 
  -6  21   7        0.04       -9.85     18.43 o 
  -5  21   7       62.77       51.36     24.92 o 
  -4  21   7        0.46        7.05     27.97 o 
  -3  21   7        2.59       -5.04     14.37 o 
  -2  21   7       39.34       29.48     24.06 o 
  -1  21   7        7.09       15.74     16.88 o 
   0  21   7       83.12       87.46     25.55 o 
  -5  22   7        5.40       -4.16     30.87 o 
  -4  22   7        0.14       11.21     29.61 o 
  -3  22   7       37.27       39.76     20.51 o 
  -2  22   7        7.21        8.19     20.53 o 
  -1  22   7       35.62       39.17     20.28 o 
  -4  23   7        0.47      -12.22     26.08 o 
  -3  23   7       26.24       17.52     18.79 o 
  -2  23   7        9.91        5.92     19.02 o 
  -1  23   7       16.51       19.44     17.77 o 
  -3  24   7        0.34        4.04     16.03 o 
  -2  24   7        7.77       12.47     23.43 o 
  -5   0   8       62.90       67.15     31.62 o 
  -4   0   8       32.50       41.95     27.34 o 
  -2   0   8      357.77      377.53     53.73 o 
  -1   0   8      238.06      300.51     32.50 o 
   0   0   8       10.03       28.33     16.53 o 
   1   0   8       19.31        2.02     14.92 o 
   2   0   8      134.24      193.88     46.86 o 
  -8   1   8        8.74       -2.63     16.81 o 
  -7   1   8       26.81       33.51     31.50 o 
  -6   1   8       60.15       61.10     33.01 o 
  -5   1   8      199.60      158.36     38.42 o 
  -4   1   8       21.65        7.18     22.42 o 
  -2   1   8        4.40       -1.40      9.49 o 
  -1   1   8      241.42      230.17     29.48 o 
   0   1   8       50.83       57.80     16.01 o 
   1   1   8      106.44      103.45     25.16 o 
   2   1   8        9.51       27.00     18.65 o 
  -8   2   8        0.45      -12.56     13.55 o 
  -7   2   8       15.71       10.25     17.48 o 
  -6   2   8        1.13       -3.15     23.56 o 
  -5   2   8        0.12       -0.63     23.43 o 
  -4   2   8        3.48        5.42     20.28 o 
  -2   2   8        5.01       11.28     13.00 o 
  -1   2   8        1.93        2.57     12.30 o 
   0   2   8       16.71       -6.26     12.68 o 
   1   2   8       99.75      125.87     27.39 o 
   2   2   8        1.01       95.79     99.84 o 
  -8   3   8        0.01        6.89     17.84 o 
  -7   3   8       11.06        4.56     16.27 o 
  -6   3   8       37.53       35.95     19.12 o 
  -5   3   8        9.51       17.53     16.68 o 
  -4   3   8        7.11        6.32     14.44 o 
  -3   3   8      123.20      162.89     34.64 o 
  -2   3   8        9.05       -0.12     12.07 o 
  -1   3   8       53.47       72.01     20.33 o 
   0   3   8        0.55        0.30     13.66 o 
   1   3   8        5.11       76.09     77.11 o 
   2   3   8       46.71      158.04    104.57 o 
  -8   4   8        0.01        3.77     17.01 o 
  -7   4   8       10.79       15.16     17.89 o 
  -6   4   8        7.97       13.58     15.80 o 
  -5   4   8        1.23       -6.83     14.26 o 
  -4   4   8       50.08       48.99     18.64 o 
  -3   4   8      401.89      378.07     31.34 o 
  -2   4   8      104.54      181.34     49.60 o 
  -1   4   8      188.10      276.33     65.64 o 
   0   4   8        1.96       65.15     57.16 o 
   1   4   8       40.59      152.37     88.86 o 
   2   4   8       85.78      238.03     91.38 o 
  -8   5   8        2.19        6.21     16.82 o 
  -7   5   8        2.02      -11.37     15.61 o 
  -6   5   8        0.04        6.49     16.85 o 
  -5   5   8        0.17      -18.06     12.04 o 
  -4   5   8       15.41       17.62     15.53 o 
  -3   5   8      217.97      216.01     26.56 o 
  -2   5   8       42.44       45.21     23.13 o 
  -1   5   8       11.30       36.32     35.76 o 
   0   5   8        4.54       45.73     52.20 o 
   1   5   8       98.11      217.07     69.13 o 
   2   5   8        0.51       60.54     58.13 o 
  -8   6   8        1.81       -5.55     16.71 o 
  -7   6   8        0.14       -6.02     15.83 o 
  -6   6   8       13.14        5.55     16.12 o 
  -5   6   8      141.90      180.14     30.28 o 
  -4   6   8       29.08       14.24     15.48 o 
  -3   6   8       86.76       82.29     29.61 o 
  -2   6   8       19.83       42.81     31.65 o 
  -1   6   8        1.13       18.63     26.60 o 
   0   6   8       88.38      169.27     65.91 o 
   1   6   8        4.87       86.52     90.77 o 
   2   6   8        1.69       35.44     60.11 o 
  -8   7   8       18.04       17.02     20.68 o 
  -7   7   8        3.67      -12.95     15.33 o 
  -6   7   8       88.89       81.60     24.34 o 
  -5   7   8       14.67       28.54     17.77 o 
  -4   7   8        5.27       17.41     15.16 o 
  -3   7   8      354.80      322.35     31.49 o 
  -2   7   8      213.93      277.12     59.16 o 
  -1   7   8        7.29       17.61     28.38 o 
   0   7   8        0.97       24.15     23.72 o 
   1   7   8       18.91       63.81     74.33 o 
   2   7   8       30.49       42.65     34.94 o 
  -8   8   8        2.12       -2.91     15.85 o 
  -7   8   8       63.22       27.31     21.77 o 
  -6   8   8        1.04        7.31     16.39 o 
  -5   8   8       25.51       40.05     19.34 o 
  -4   8   8       40.72       16.28     16.25 o 
  -3   8   8       71.61       66.12     18.74 o 
  -2   8   8       56.29       65.65     18.05 o 
  -1   8   8        1.50       17.88     29.28 o 
   0   8   8       21.13       33.72     21.85 o 
   1   8   8       55.54       77.73     26.75 o 
  -8   9   8        4.87       -4.84     16.66 o 
  -7   9   8        5.69       -0.08     17.89 o 
  -6   9   8       72.58       68.82     35.27 o 
  -5   9   8       56.19       49.34     21.61 o 
  -4   9   8      273.54      307.05     34.96 o 
  -3   9   8      103.44       83.07     44.22 o 
  -2   9   8       17.69        6.57     13.08 o 
  -1   9   8       46.77       36.28     17.04 o 
   0   9   8       43.29       99.30     22.39 o 
   1   9   8        0.72       21.55     21.65 o 
  -8  10   8        4.92       12.33     20.02 o 
  -7  10   8       13.41       -0.74     18.79 o 
  -6  10   8       43.76       62.88     24.52 o 
  -5  10   8        5.93        3.22     15.99 o 
  -4  10   8       24.33       39.64     19.77 o 
  -3  10   8       22.49       27.14     14.93 o 
  -2  10   8       44.50       59.30     18.06 o 
  -1  10   8       44.85       44.56     17.62 o 
   0  10   8       87.93      105.33     36.82 o 
   1  10   8       36.53       77.96     21.79 o 
  -7  11   8        1.14      -10.10     17.33 o 
  -6  11   8       86.27       97.08     27.30 o 
  -5  11   8       12.30       21.42     18.35 o 
  -4  11   8       18.29       25.59     17.81 o 
  -3  11   8       93.71       90.55     21.04 o 
  -2  11   8       96.50       97.71     21.02 o 
  -1  11   8        7.99       -6.19     15.53 o 
   0  11   8        3.01       15.11     15.40 o 
   1  11   8       53.42       47.32     19.46 o 
  -7  12   8        6.13       -9.57     17.86 o 
  -6  12   8      307.91      319.83     39.70 o 
  -5  12   8       56.73       78.74     25.06 o 
  -4  12   8        8.85       -4.97     14.47 o 
  -3  12   8       23.42       26.76     15.76 o 
  -2  12   8       36.54       20.38     16.43 o 
  -1  12   8       85.02       86.43     23.01 o 
   0  12   8        9.69        8.83     14.87 o 
   1  12   8      199.21      205.15     31.61 o 
  -7  13   8        4.47        7.39     19.92 o 
  -6  13   8       12.47        5.33     18.80 o 
  -5  13   8       79.74       75.20     25.51 o 
  -4  13   8       42.20       41.76     21.02 o 
  -3  13   8        8.43       11.12     13.95 o 
  -2  13   8        8.75      -14.95     32.50 o 
  -1  13   8       33.79       35.82     17.47 o 
   0  13   8      232.69      292.48     34.01 o 
   1  13   8        6.27       -7.16     21.55 o 
  -7  14   8       16.60        8.08     20.52 o 
  -6  14   8      247.54      247.54     37.79 o 
  -5  14   8       59.64       36.12     20.76 o 
  -4  14   8       61.46       58.04     22.12 o 
  -3  14   8        2.36       -2.95     12.09 o 
  -2  14   8        0.61        4.20     14.56 o 
  -1  14   8        2.02       -8.32     26.10 o 
   0  14   8        4.78        1.05     14.00 o 
  -7  15   8        0.24       -5.58     20.07 o 
  -6  15   8       28.60       15.85     21.06 o 
  -5  15   8       12.70        7.85     17.97 o 
  -4  15   8       18.62       11.40     17.59 o 
  -3  15   8       13.35       21.22     16.73 o 
  -2  15   8       36.04       20.91     17.63 o 
  -1  15   8        2.88      -13.31     22.50 o 
   0  15   8        6.58       -6.85     39.12 o 
  -6  16   8        0.33       15.63     20.75 o 
  -5  16   8       44.37       43.25     23.64 o 
  -4  16   8       36.62       27.70     20.36 o 
  -3  16   8        2.41       -4.94     13.49 o 
  -2  16   8       17.73        8.00     15.33 o 
  -1  16   8       23.44       36.00     19.05 o 
   0  16   8       13.85        2.75     14.58 o 
  -6  17   8        9.25       13.76     22.32 o 
  -5  17   8       31.36       18.83     20.38 o 
  -4  17   8       10.56       15.86     19.41 o 
  -3  17   8       30.21       24.51     14.88 o 
  -2  17   8       35.76       15.23     16.74 o 
  -1  17   8       53.83       34.27     19.11 o 
   0  17   8        0.46       10.35     16.70 o 
  -6  18   8        0.16       -1.53     20.88 o 
  -5  18   8        7.12        5.83     17.85 o 
  -4  18   8       22.09       28.83     21.79 o 
  -3  18   8        2.92        3.33     12.06 o 
  -2  18   8        2.90       15.56     15.71 o 
  -1  18   8        2.61       11.34     16.42 o 
  -5  19   8        0.63       -1.43     19.62 o 
  -4  19   8        7.74       18.83     20.16 o 
  -3  19   8        7.44       10.10     15.72 o 
  -2  19   8       10.44        6.88     16.41 o 
  -1  19   8       53.68       58.98     23.63 o 
  -5  20   8       26.30       21.67     29.35 o 
  -4  20   8       35.24       27.07     21.89 o 
  -3  20   8        0.29       13.21     16.03 o 
  -2  20   8        2.53        0.32     16.51 o 
  -3  21   8        0.33        2.98     16.39 o 
  -8   1   9        0.20       22.55     23.81 o 
  -7   1   9       22.56       10.33     22.80 o 
  -2   1   9       28.78       27.21     22.68 o 
  -1   1   9        9.70        1.01     19.90 o 
   0   1   9      144.10      198.92     47.12 o 
  -8   2   9        1.68       10.46     22.55 o 
  -7   2   9       34.80       19.90     24.06 o 
  -6   2   9        0.54       23.05     24.31 o 
  -5   2   9        0.76       17.89     22.42 o 
  -4   2   9       11.71       28.35     23.56 o 
  -2   2   9       62.27       64.38     28.09 o 
  -1   2   9       29.66       17.32     16.60 o 
   0   2   9       17.85       24.19     25.57 o 
  -7   3   9      102.80       56.19     32.00 o 
  -6   3   9       30.90       11.63     18.85 o 
  -5   3   9       15.00       25.67     19.22 o 
  -4   3   9       91.32       85.82     23.60 o 
  -2   3   9        1.54       14.11     15.51 o 
  -1   3   9        1.14      101.28     95.94 o 
   0   3   9        0.34      119.49    101.81 o 
  -7   4   9        0.00       11.48     19.00 o 
  -6   4   9        4.05       -8.48     16.89 o 
  -5   4   9        0.00        5.97     17.22 o 
  -4   4   9      175.44      183.37     29.89 o 
  -2   4   9        0.28       24.32     41.13 o 
  -1   4   9        1.22       67.97     82.77 o 
   0   4   9       61.02      219.89    139.72 o 
  -7   5   9        2.08      -11.78     17.40 o 
  -6   5   9       30.15       11.87     19.23 o 
  -5   5   9       56.30       40.20     20.79 o 
  -4   5   9       42.58       67.22     22.49 o 
  -2   5   9        0.00       41.90     41.02 o 
  -1   5   9        0.35       43.21     62.98 o 
   0   5   9        0.58       86.55     75.27 o 
  -7   6   9        0.70        4.18     19.84 o 
  -6   6   9       22.42        3.75     18.46 o 
  -5   6   9       25.84       25.54     18.43 o 
  -4   6   9       53.70       83.73     23.86 o 
  -2   6   9       12.49       59.69     49.02 o 
  -1   6   9      102.94      218.53     79.96 o 
   0   6   9       21.84       63.96     42.69 o 
  -7   7   9        2.17       11.23     19.16 o 
  -6   7   9        7.33       -6.92     17.51 o 
  -5   7   9       10.25       16.44     18.64 o 
  -4   7   9       84.29       95.52     24.77 o 
  -2   7   9        1.45        7.92     19.65 o 
  -1   7   9       10.71       22.61     44.49 o 
   0   7   9        4.50       54.16     46.41 o 
  -7   8   9        7.71       17.49     20.52 o 
  -6   8   9        2.10       -7.30     16.01 o 
  -5   8   9        3.93       -0.66     16.79 o 
  -4   8   9        3.94        6.94     16.19 o 
  -2   8   9        8.47        6.55     15.17 o 
  -1   8   9        7.87       27.39     17.92 o 
   0   8   9        6.11       15.60     16.27 o 
  -7   9   9        0.71        1.11     18.29 o 
  -6   9   9        9.44       25.37     19.83 o 
  -5   9   9        2.57       -9.21     15.22 o 
  -4   9   9        9.27       11.11     17.41 o 
  -2   9   9        1.66        6.13     13.61 o 
  -1   9   9        2.99        9.15     14.72 o 
   0   9   9        7.14       18.45     17.00 o 
  -7  10   9        0.06      -18.81     17.78 o 
  -6  10   9       25.62       48.53     24.37 o 
  -5  10   9       46.65       61.96     24.96 o 
  -4  10   9       47.03       47.87     21.93 o 
  -2  10   9      116.45       92.66     24.82 o 
  -1  10   9       15.83       31.24     16.28 o 
  -6  11   9       80.91       52.19     25.24 o 
  -5  11   9       11.27       15.77     18.45 o 
  -4  11   9       14.98       11.21     17.57 o 
  -2  11   9       18.24       17.23     17.54 o 
  -1  11   9        7.89       24.97     20.70 o 
  -6  12   9       29.27       27.94     20.92 o 
  -5  12   9       21.47       19.90     19.29 o 
  -4  12   9        0.75       -3.81     17.27 o 
  -2  12   9        6.77        0.19     15.07 o 
  -1  12   9       16.70       38.38     19.53 o 
  -6  13   9       41.73       44.85     24.40 o 
  -5  13   9       12.50        9.80     20.45 o 
  -4  13   9       14.12       20.14     19.43 o 
  -2  13   9       32.92       25.53     19.51 o 
  -1  13   9       10.14        4.74     32.65 o 
  -6  14   9       32.91       54.50     26.15 o 
  -5  14   9       20.41       -8.59     18.68 o 
  -4  14   9        0.53        5.33     18.72 o 
  -2  14   9       14.70       -3.80     14.12 o 
  -5  15   9        4.97       -9.12     18.26 o 
  -4  15   9       23.33       -1.94     18.13 o 
  -2  15   9        9.15        7.35     16.17 o 
  -4  16   9       16.88       10.57     20.07 o 
  -6   1  10        0.34        6.55     23.43 o 
  -5   1  10        5.70        2.65     21.92 o 
  -6   2  10       91.09       71.18     34.52 o 
  -5   2  10        3.32        7.68     22.93 o 
  -2   2  10        0.50        3.40     23.56 o 
  -6   3  10        1.71        2.90     23.05 o 
  -5   3  10       18.80       42.08     30.11 o 
  -2   3  10        4.68        1.64     22.55 o 
  -6   4  10       13.87       17.26     26.46 o 
  -5   4  10      198.66      185.19     45.86 o 
  -2   4  10        3.18       12.72     23.43 o 
  -6   5  10        0.14      -10.33     20.66 o 
  -5   5  10       13.21       -3.53     23.68 o 
  -2   5  10        0.23       -1.32     15.64 o 
  -5   6  10       50.66       81.72     27.52 o 
  -4   6  10        2.37       -8.19     24.44 o 
  -5   7  10       84.91       71.53     27.61 o 
  -4   7  10       36.49       30.36     32.38 o 
  -5   8  10       40.68       20.78     21.27 o 
  -4   8  10       18.74       28.98     31.50 o 
  -4   9  10        0.04       -2.65     29.23 o 
                                                 
